# Supplementary material for: Large-scale circulating proteome association study (CPAS) meta-analysis identifies circulating proteins and pathways predicting incident hip fractures
Source: J Bone Miner Res. Author manuscript; Available in PMC 2025 Mar 22. (PMC11070286; doi:10.1093/jbmr/zjad011)
Supplement: Suppl. tables S1-S9 [file NIHMS1983409-supplement-Suppl__tables_S1-S9.xlsx]

## Sheet: Table S1
	Supplementary Table 1 Protein levels at baseline as determined by unique aptamers and expressed as relative flourescent units (RFU).
					All subjects				Sex stratified								Ethnicity
									Women				Men				CHS
					CHS		HUNT		CHS		HUNT		CHS men		HUNT men		Black		non-Black
	SeqId	SomaId	Target Name	Entrez Gene Name	mean	SD	mean	SD	mean	SD	mean	SD	mean	SD	mean	SD	mean	SD	mean	SD
	10000-28	SL019233	CRBB2	CRYBB2	664	1591	649.163	1632.68	650	1593	707.553	2012.21	687	1587	604.771	1292.99	839	3030	631	1125
	10001-7	SL002564	c-Raf	RAF1	312	700	375.679	194.28	325	895	379.336	179.817	292	82	373.367	203.46	280	137	318	761
	10003-15	SL019245	ZNF41	ZNF41	138	344	125.844	109.031	144	421	124.973	108.492	129	163	126.581	109.647	159	745	134	188
	10006-25	SL019228	ELK1	ELK1	739	1044	792.054	1945.1	699	527	800.671	2650.84	802	1531	786.8	1302.39	726	884	742	1072
	10008-43	SL019234	GUC1A	GUCA1A	580	778	546.624	399.247	596	977	536.089	144.934	555	255	553.73	500.056	569	281	582	840
	10011-65	SL019246	OCRL	OCRL	2638	907	2465.42	1986.36	2612	735	2431.82	528.671	2678	1123	2487.49	2519.56	2648	1104	2636	865
	10012-5	SL014669	SPDEF	SPDEF	1619	581	1575.9	355.193	1635	666	1591	384.68	1593	417	1566.26	334.731	1608	340	1621	617
	10014-31	SL007803	SLUG	SNAI2	1038	2348	1010.59	1688.16	1016	1422	972.353	994.048	1071	3305	1035.51	2018.35	1007	1637	1044	2460
	10015-119	SL014924	KCAB2	KCNAB2	577	2072	660.224	303.749	606	2654	655.933	253.782	532	163	663.149	332.835	513	121	589	2258
	10022-207	SL019229	POLH	POLH	241	905	216.45	473.087	256	1143	213.32	404.183	218	253	218.468	514.063	341	2112	222	358
	10023-32	SL004071	VDR	VDR	497	349	472.898	274.262	498	376	471.73	286.212	495	304	473.83	266.88	470	87	502	379
	10024-44	SL019235	HOGA1	HOGA1	1079	5415	970.739	2024.23	1135	6686	936.938	1380.5	992	2348	992.572	2353.92	1080	2837	1078	5776
	10030-8	SL006373	MutY homolog	MUTYH	226	580	212.617	504.578	232	687	210.904	408.111	216	353	214.102	559.651	210	203	229	626
	10035-6	SL007389	DUS4	DUSP4	577	589	534.836	313.332	579	660	538.898	241.246	575	460	532.114	353.015	577	177	577	638
	10036-201	SL019252	ZHX3	ZHX3	3010	648	3238.76	563.512	2984	561	3235.12	513.917	3051	762	3241.57	594.192	2976	609	3017	655
	10037-98	SL018490	SIG12	SIGLEC12	217	159	213.682	486.593	215	138	201.31	176.263	221	188	221.786	609.587	195	195	221	151
	10040-63	SL007662	P73L	TP63	549	1992	558.775	2951.77	590	2417	433.773	529.034	484	1034	640.768	3771.68	528	1138	553	2116
	10041-3	SL007226	HNF4A	HNF4A	40597	8869	37570.1	6904.98	39681	8855	35880.2	6436.15	42017	8707	38668.2	6966.1	42536	8632	40230	8868
	10042-8	SL015131	SGK3	SGK3	828	389	880.61	294.325	828	363	894.141	321.955	827	426	871.979	275.321	818	312	830	402
	10043-31	SL019249	BRD4	BRD4	529	325	512.567	161.375	533	388	524.777	211.024	524	190	504.413	117.51	530	370	529	316
	10044-12	SL012823	WN10A	WNT10A	742	311	820.343	320.249	738	298	816.456	317.881	749	331	823.55	322.101	707	208	749	327
	10045-47	SL010989	CUL3	CUL3	645	538	1014.95	1529.26	652	667	1045.54	2353.57	633	216	995.505	519.577	631	881	647	444
	10046-55	SL003727	cIAP-1	BIRC2	1222	920	1377.84	2630.92	1226	747	1414.82	3263.32	1215	1139	1353.65	2129.2	1264	791	1214	943
	10047-12	SL004553	NCF-2	NCF2	383	182	501.421	296.516	377	98	498.53	309.677	391	264	503.696	288.402	362	80	387	195
	10048-7	SL011998	PEBB	CBFB	1614	426	1452.97	824.172	1620	509	1443.21	312.841	1605	248	1459.29	1029.9	1639	447	1610	422
	10049-112	SL019242	TERF1	TERF1	515	495	529.888	1383.12	507	382	502.198	195.354	527	630	548.32	1772.39	545	859	509	389
	10053-5	SL004474	ILK1	ILK	10991	9236	13217.3	7931.29	11033	9313	13598.1	8267.87	10926	9120	12972.4	7707.22	8694	6730	11426	9577
	10054-3	SL019232	GAN	GAN	441	2930	384.46	2450.44	393	1287	337.296	382.18	515	4395	415.685	3137.42	346	246	459	3193
	10056-5	SL007372	FOXM1	FOXM1	1965	1711	2967.44	1623.06	1949	1853	3009.26	1686.75	1989	1463	2939.97	1581.45	1638	1391	2027	1758
	10058-1	SL013796	RD23A	RAD23A	12638	6881	18025.6	6207.42	12544	7221	17381.4	6515.28	12785	6318	18442.3	5970.85	10506	5306	13042	7069
	10063-10	SL019237	FANCL	FANCL	511	820	479.676	697.371	500	532	467.837	188.801	527	1130	487.656	884.182	522	902	509	804
	10064-12	SL011550	RBBP9	RBBP9	1375	208	1338.85	189.194	1377	215	1344.89	212.808	1372	197	1335.01	172.522	1328	226	1384	203
	10070-22	SL016406	PLCG2	PLCG2	1036	1100	1718.95	1028.93	1018	979	1727.39	1061.85	1064	1266	1713.23	1008.47	832	386	1074	1184
	10073-22	SL011411	TYDP1	TDP1	618	604	716.747	1025.14	624	589	702.105	423.352	609	625	726.732	1273.96	620	650	617	595
	10074-128	SL014748	BRD2	BRD2	843	2148	760.694	920.302	872	2044	788.863	1029.38	797	2299	742.755	844.092	893	1808	833	2206
	10075-75	SL019254	ACBD6	ACBD6	386	351	537.804	386.787	387	348	546.132	387.079	385	356	531.308	384.423	286	227	405	367
	10076-1	SL019225	AP4M1	AP4M1	1082	726	1409.13	617.004	1074	519	1432.48	562.114	1095	962	1393.53	650.483	1017	342	1094	777
	10078-5	SL007063	BAG3	BAG3	639	222	620.404	228.869	642	252	631.037	322.038	635	165	613.67	138.461	630	135	641	235
	10080-9	SL019240	EI2BA	EIF2B1	1569	3911	2983.93	2655.45	1588	4800	3059.1	2090.69	1538	1818	2936.44	2969.98	1122	1016	1653	4237
	10081-17	SL019243	SATB2	SATB2	575	1140	532.685	465.137	562	316	546.866	657.075	594	1778	523.724	278.015	570	392	576	1232
	10082-251	SL019251	NFL	NEFL	1060	447	933.715	623.368	1094	469	1004.84	864.53	1006	406	887.617	389.153	1026	445	1066	448
	10085-25	SL001714	STAR	STAR	1447	758	1398.46	671.508	1464	941	1415.38	899.594	1421	304	1387.74	469.175	1431	312	1450	816
	10086-39	SL018882	CBS	CBS	1892	3759	1809.39	3635.72	1845	3334	1706.76	2975.83	1963	4336	1877.71	4014.24	2043	3421	1863	3819
	10087-10	SL003675	Alpha crystallin A chain	CRYAA	495	3789	395.6	346.308	553	4855	412.242	444.196	405	298	384.991	264.536	424	433	508	4128
	10088-37	SL008014	APT	APRT	3663	3620	9261.09	6149.64	3658	3600	9617.35	6339.57	3671	3652	9030.8	6022.83	2430	2398	3896	3763
	10089-7	SL019244	ASML	ASMTL	694	1597	766.999	1174.41	714	1990	746.11	1016.95	664	600	780.741	1268.98	659	1136	701	1670
	10336-3	SL019100	CHIP	STUB1	1322	3786	1212.28	3631.6	1302	4116	1116.69	2123.3	1354	3210	1276.26	4346.53	875	656	1407	4114
	10339-48	SL001731	NSE	ENO2	13673	6093	21198	6859.46	13774	6422	21637.1	7087.76	13515	5543	20921.6	6701.5	12648	7931	13867	5659
	10342-55	SL019096	PIAS4	PIAS4	354	222	380.804	637.714	351	219	383.337	782.977	358	227	377.396	515.615	340	127	356	236
	10344-334	SL005173	IL-10 Ra	IL10RA	3447	2469	3455.97	1183.99	3535	3135	3435.58	858.87	3310	537	3468.85	1355.8	3527	1480	3431	2615
	10346-5	SL007221	STAT3	STAT3	15875	11821	23823.5	12688.1	15706	11903	23988.9	13053.5	16136	11693	23709.6	12445.6	11248	6775	16751	12357
	10356-21	SL000455	c-Jun	JUN	1560	1881	1499.41	427.698	1590	2364	1510.99	464.006	1512	599	1492.5	402.941	1493	565	1572	2036
	10361-25	SL014684	OAS1	OAS1	503	1866	498.827	1601.64	449	769	465.705	1231.46	587	2819	521.214	1805.5	436	390	516	2027
	10362-35	SL002565	c-Myc	MYC	636	3397	418.275	669.554	734	4281	408.972	511.692	484	994	424.648	756.21	891	5695	588	2753
	10363-13	SL004097	SMAD3	SMAD3	6314	4298	6735.56	2920.44	6287	4449	6641.2	2821.46	6356	4053	6795.85	2981.65	5229	4477	6519	4232
	10364-6	SL004101	SMAD2	SMAD2	4250	3560	5781.12	3369.59	4215	3526	5769.45	3381.87	4304	3613	5785.84	3363.13	3169	2389	4455	3706
	10365-132	SL005184	IL-23	IL12B|IL23A	1209	553	993.605	634.782	1238	583	1044.52	918.147	1164	500	960.372	340.702	1064	603	1236	539
	10366-11	SL001728	PDGFRA	PDGFRA	1834	2565	1683.37	3378.75	1818	1921	1785.64	4467.04	1859	3325	1617.01	2432.63	2083	3688	1787	2289
	10367-62	SL001716	IL-12	IL12A|IL12B	240	643	206.077	194.834	252	798	204.104	135.866	221	262	207.544	225.46	234	385	241	681
	10370-21	SL004396	STAT1	STAT1	1608	1320	2587.03	2136.89	1583	1303	2623.6	2786.32	1648	1344	2562.59	1581.7	1199	770	1686	1386
	10372-18	SL007229	STAT6	STAT6	4812	4040	6232.36	4244.39	4755	3980	6397.5	5275.13	4899	4133	6125.34	3416.26	3997	1591	4966	4335
	10390-21	SL018971	ZNRF3	ZNRF3	512	574	664.216	483.447	525	718	660.449	427.097	492	197	666.94	517.868	519	840	511	508
	10391-1	SL006803	ANGL3	ANGPTL3	1258	306	1233.39	423.986	1300	317	1375.53	447.717	1193	276	1140.37	380.905	1139	301	1280	301
	10396-6	SL003755	Mcl-1	MCL1	274	874	283.926	2171.98	258	401	326.319	3337.14	300	1304	256.666	754.858	271	595	275	918
	10418-36	SL011111	STX12	STX12	2389	2095	2771.57	3566.75	2351	1236	2774.09	1981.43	2448	2970	2770.78	4302.03	2119	727	2440	2259
	10419-1	SL014110	SCAR5	SCARA5	6428	2675	6196	2675.86	6282	2843	6187.61	3600.22	6654	2374	6200.11	1847.93	6488	4424	6417	2193
	10424-31	SL015264	NPDC1	NPDC1	550	406	487.903	264.326	546	243	489.134	183.606	558	573	486.729	305.949	532	301	554	422
	10425-3	SL017972	B4GT5	B4GALT5	558	286	565.593	466.423	557	225	555.217	223.032	559	361	572.53	572.448	581	561	553	194
	10426-21	SL018004	GOSR2	GOSR2	152	831	186.566	346.868	138	112	186.887	282.792	173	1319	186.644	383.639	225	2069	138	100
	10428-1	SL018045	KI2S2	KIR2DS2	2870	2625	2489.3	1439.47	2866	2884	2442.67	1482.83	2876	2164	2517.72	1408.79	2216	1524	2994	2768
	10430-31	SL008664	4F2	SLC3A2	161	189	159.815	138.192	163	217	161.743	147.077	156	136	158.462	132.271	165	256	160	174
	10432-3	SL018002	K1644	SHISAL1	143	681	169.123	1787.77	135	198	129.902	205.185	156	1059	194.94	2293.94	128	46	146	742
	10435-2	SL008645	ASPG	AGA	744	2595	660.67	248.525	693	774	647.267	255.759	823	4029	669.486	243.981	668	269	759	2828
	10438-19	SL007128	CSF2R	CSF2RA	1140	371	1098.8	270.712	1130	329	1084.53	231.522	1156	429	1107.89	293.009	1069	197	1154	394
	10440-26	SL008621	ACAM	CLMP	1507	1248	1289.03	1763.35	1516	655	1326.44	1134.31	1494	1819	1259.95	2065.14	1376	995	1532	1289
	10442-1	SL018089	TM190	TMEM190	342	962	279.026	609.668	342	1093	285.146	716.272	342	713	274.985	530.854	377	1085	336	936
	10445-20	SL004747	ApoM	APOM	891	180	936.733	210.376	907	180	957.502	206.05	867	176	923.411	212.267	905	180	889	179
	10447-18	SL018138	PABP3	PABPC3	3531	1357	4078.3	2348.1	3506	1395	4036.07	2384.17	3571	1295	4105.39	2329.84	3132	836	3607	1422
	10449-31	SL008887	TMM46	SHISA2	2333	1758	2371.75	2294.83	2360	2212	2321.01	553.023	2290	547	2404.99	2918.08	2257	468	2347	1906
	10451-11	SL008914	NUCB1	NUCB1	2261	468	2158.86	590.94	2275	484	2163.24	591.866	2239	442	2157.01	590.9	2453	496	2224	453
	10453-7	SL018233	CEA20	CEACAM20	156	796	131.918	858.341	147	702	130.021	543.752	171	923	133.438	1013.66	237	1341	141	643
	10454-99	SL018290	DJC16	DNAJC16	457	678	799.947	660.485	452	718	821.556	686.231	465	611	785.242	643.017	391	753	470	662
	10455-196	SL004678	IL-31	IL31	663	4545	528.391	2381.48	669	4305	622.555	3467.06	655	4895	467.572	1251.53	1084	9835	584	2497
	10462-14	SL012880	INSL5	INSL5	351	376	335.918	324.857	348	419	319.177	202.162	355	299	347.006	384.473	307	123	359	406
	10464-6	SL008696	ANTR1	ANTXR1	1602	459	1528.93	484.436	1673	449	1641.11	512.528	1493	453	1455.69	451.233	1576	403	1607	469
	10485-56	SL005064	MAGE-4	MAGEA4	36	96	34.9409	40.6078	34	39	36.377	39.1297	38	145	34.0514	41.6099	33	37	36	103
	10490-3	SL011102	RPN1	RPN1	4696	5269	4198.08	4124.52	4567	4104	4057.49	2257.48	4897	6682	4288.81	4982	4577	3839	4719	5499
	10496-11	SL009322	CaCC	CLCA1	755	1799	843.672	3453.8	796	2056	862.563	3513.09	691	1302	832.812	3424.32	729	1098	760	1903
	10499-1	SL008733	T106A	TMEM106A	256	651	247.947	398.015	262	681	237.663	114.255	248	603	254.703	503.638	273	972	253	571
	10506-53	SL007962	PGRC2	PGRMC2	1330	3241	1423.98	4541.01	1364	3002	1602.69	6181.54	1277	3580	1309.52	3044.31	1194	1157	1355	3498
	10507-166	SL009308	sperm protein 10	ACRV1	628	7497	295.023	1890.88	758	8882	227.562	448.269	428	4587	339.468	2404.91	390	2191	673	8120
	10510-62	SL018612	SCIMP	SCIMP	184	338	179.752	954.183	189	388	200.536	1494.7	176	241	166.279	233.945	215	644	178	239
	10511-10	SL004928	Collagen alpha-3(VI)	COL6A3	343	337	372.192	468.061	335	332	379.41	487.145	356	343	367.839	456.245	319	308	348	342
	10512-13	SL007194	IL3RB	CSF2RB	367	4212	253.321	549.75	443	5400	277.943	702.642	249	228	237.48	422.805	270	173	385	4593
	10513-13	SL018613	CSEN	KCNIP3	989	5242	873.486	3609.34	859	2575	840.111	3584.72	1191	7729	896.709	3634.99	938	3317	999	5532
	10514-5	SL005360	PGD2 synthase	PTGDS	26900	7498	21123.8	5494.81	25773	6467	20770	5154.14	28644	8576	21337.1	5682.43	23199	8947	27601	6975
	10521-10	SL017989	MXRA8	MXRA8	522	138	506.985	124.197	530	126	530.663	128.165	508	155	491.269	119.094	494	176	527	129
	10527-22	SL013075	DHX9	DHX9	290	352	277.794	118.216	298	444	278.909	135.175	277	97	277.051	106.015	291	333	289	355
	10530-8	SL016414	PSB6	PSMB6	351	590	345.346	456.161	349	557	353.492	660.745	354	638	340.279	246.266	347	304	351	630
	10531-18	SL010845	RASN	NRAS	2215	642	2559.32	2213.81	2166	675	2469.87	3158.37	2291	578	2618.16	1272.89	2210	1001	2216	548
	10534-40	SL003527	PARP	PARP1	262	170	299.569	555.882	256	105	289.468	345.334	271	239	306.124	658.69	255	72	263	183
	10535-25	SL018731	CX6A2	COX6A2	431	2670	307.017	1269.12	349	1578	289.75	1005.82	559	3782	318.743	1417.15	456	1744	426	2812
	10539-30	SL014293	C99L2	CD99L2	493	1009	462.859	1101.04	507	1272	478.704	1497.38	471	295	452.405	741.038	604	2265	472	487
	10546-2	SL012744	TSEAR	TSPEAR	947	2849	799.906	1037.67	913	2448	826.514	980.829	998	3378	783.405	1075.34	925	2697	951	2878
	10550-37	SL004132	BMP RIB	BMPR1B	462	3614	405.839	1076.43	404	498	450.265	1699.49	552	5736	377.175	197.216	384	116	477	3941
	10551-7	SL007008	LAT	LAT	4461	11705	3795.09	7372.68	4438	12472	3325.2	6414.31	4498	10411	4111.34	7935.61	5189	15639	4324	10798
	10552-88	SL017983	NKG2F	KLRC4	575	2184	594.265	1469.56	515	1186	562.373	917.783	670	3158	614.721	1739.18	534	1848	583	2243
	10553-8	SL017988	TOIP2	TOR1AIP2	2646	3566	2533.98	1626.18	2561	2488	2497.85	1201.7	2777	4776	2558.42	1853.77	2384	991	2695	3864
	10554-23	SL009072	BGAL	GLB1	30	30	23.1307	17.2536	28	30	22.4706	17.2444	32	31	23.5805	17.2861	24	27	31	31
	10557-6	SL018003	TEX29	TEX29	1458	860	1700.61	332.865	1428	333	1663.98	340.21	1504	1307	1723.91	326.114	1524	317	1445	927
	10558-26	SL008436	PCDH9	PCDH9	5415	1425	4132.75	1085.38	5480	1427	4111.14	1132.89	5315	1418	4145.81	1054.25	5145	1354	5466	1433
	10560-1	SL017978	ITM2C	ITM2C	231	1664	240.78	1568.5	246	2099	195.994	220.493	208	481	270.245	2009.75	221	455	233	1804
	10561-5	SL004512	PGRP-I-alpha	PGLYRP3	583	440	678.116	3619.61	568	369	758.715	5200.2	606	530	626.594	2026.55	601	371	580	451
	10562-42	SL015086	NETO2	NETO2	877	2027	862.796	2032.11	888	2453	848.318	2616.6	860	1077	873.164	1544.68	918	1863	870	2057
	10563-13	SL018021	LYSM3	LYSMD3	165	796	138.617	133.181	176	1016	145.287	199.357	148	124	134.407	59.0198	147	98	168	867
	10565-19	SL017951	SLIK3	SLITRK3	6143	3438	5270.45	3088.46	6037	2991	5234.41	3297.93	6308	4029	5285.69	2942.22	4997	2449	6360	3554
	10569-28	SL001778	Urinary protein 1	MFAP2	902	405	879.472	325.688	883	363	866.827	153.668	932	460	887.683	400.074	937	631	896	345
	10571-14	SL018096	MGAT1	MGAT1	809	5748	549.574	2022.73	764	6301	523.171	2576.47	879	4767	567.037	1567.5	683	1643	833	6228
	10572-65	SL012372	CST8	CST8	11523	3943	9481.7	3075.05	11355	4270	9149.61	2623.09	11784	3359	9695.5	3323.75	12559	5686	11327	3484
	10574-10	SL003737	AXL	B2M	3879	14462	2113.9	4915.3	3924	15472	2144.67	5423.65	3808	12746	2093.42	4568.8	4541	15939	3753	14165
	10575-31	SL018139	PUF60	PUF60	5699	1190	5252.66	1634.47	5567	1185	5064.55	1796.11	5903	1170	5372.41	1509.7	5626	1228	5713	1183
	10580-14	SL012586	SFTA2	SFTA2	430	1041	386.553	1147.35	441	1135	416.027	1277.49	414	877	367.543	1057.16	564	1805	405	818
	10582-36	SL018286	SG196	POMK	364	1147	352.127	795.016	381	1404	350.767	711.072	336	544	353.484	847.159	340	409	368	1238
	10583-1	SL018282	TM108	TMEM108	409	4211	306.621	2459.1	358	2394	381.298	3792.78	488	6027	258.881	809.689	277	388	434	4589
	10584-7	SL018289	NDUS4	NDUFS4	4694	4635	3553.49	3905.41	4710	5511	3446.77	2797.08	4670	2780	3623.31	4488.01	4240	3446	4780	4823
	10588-39	SL011395	SIAT9	ST3GAL5	458	3132	327.216	1103.28	447	3344	306.114	493.62	476	2772	341.383	1362.43	389	911	471	3392
	10589-7	SL018354	RET1L	RAET1L	498	1943	516.914	2443.64	496	1808	437.358	1086.86	501	2135	569.829	3018.4	775	4159	445	1095
	10600-24	SL017410	CLGN	CLGN	5460	1599	8256.86	10475.2	5552	1691	8624.58	10793.1	5318	1436	8033.82	10282.4	5593	1714	5435	1576
	10603-1	SL012419	HIS3	HTN3	1570	1382	1622.42	1574.25	1560	1348	1665.82	1745.95	1584	1434	1593.42	1455.66	1820	1624	1522	1327
	10605-22	SL004748	APMAP	APMAP	174	697	150.413	195.472	182	887	148.637	146.942	161	139	151.65	221.847	181	430	172	737
	10606-34	SL018600	TOIP1	TOR1AIP1	5201	3238	4724.96	4877.28	5114	3577	4655.45	2345.75	5335	2625	4769.61	5982.55	4783	2262	5280	3386
	10608-9	SL012418	HIS1	HTN1	775	4725	644.972	2842.64	809	4887	681.471	2504.06	722	4463	618.471	3044.71	670	2596	795	5028
	10612-18	SL008694	PLOD3	PLOD3	1914	463	2145.25	448.158	1927	484	2200.77	461.023	1894	429	2109.4	436.375	1918	491	1913	458
	10613-33	SL018589	CASC4	GOLM2	1993	975	1740.14	568.771	2020	1149	1773.53	704.313	1952	614	1719.26	459.81	1939	420	2004	1048
	10615-18	SL008066	MYP0	MPZ	2025	1337	1891.31	1705.51	2117	1296	2014.46	1362.5	1883	1387	1811.31	1895.15	2263	911	1980	1399
	10616-67	SL017477	PDXL2	PODXL2	672	2845	730.894	4800.77	581	2278	736.143	5808.01	814	3545	728.101	4028.53	726	2649	662	2881
	10618-190	SL004439	megalin	LRP2	590	2926	548.269	761.06	600	2984	517.987	295.705	573	2836	567.903	949.031	592	2217	589	3042
	10620-21	SL000548	PSP-94	MSMB	9953	6260	9523.11	5504.24	7966	4665	7876.22	4627.85	13033	7115	10596.2	5768.09	8848	6301	10163	6232
	10621-26	SL018592	PRR16	PRR16	612	3266	618.428	1419.19	576	2829	654.327	1924.8	668	3847	595.902	961.689	727	5178	590	2759
	10623-19	SL000001	MUC1	MUC1	416	589	427.533	1528.4	414	362	405.732	492.664	421	826	441.92	1925.87	427	545	415	597
	10624-45	SL018582	ISK13	SPINK13	323	868	288.566	389.107	314	575	291.23	407.052	337	1187	287.033	378.074	315	640	325	905
	10627-87	SL007366	APLP2	APLP2	1136	359	1604.36	646.366	1137	362	1664.76	654.037	1135	353	1564.93	639.631	1112	418	1141	346
	10630-5	SL007633	HTAI2	HTATIP2	1163	2774	1152.86	2109.85	1142	1923	1254.58	2954.96	1195	3727	1087.41	1297.21	1156	2367	1164	2845
	10637-50	SL007494	K1324	ELAPOR1	265	408	251.601	409.581	261	272	249.164	155.571	270	558	253.356	511.834	259	315	266	424
	10638-1	SL018685	TINF2	TINF2	156	281	142.066	348.934	156	243	137.131	149.001	157	332	145.385	432.555	166	259	154	285
	10643-16	SL012572	NOE3	OLFM3	1910	8306	1695.57	2244.81	1665	3266	1666.83	2052.93	2289	12616	1715.29	2366.74	2226	11487	1850	7555
	10647-18	SL017894	ASCC1	ASCC1	1308	250	1370	557.07	1307	267	1363.83	300.424	1311	221	1374.46	674.514	1335	324	1303	233
	10663-42	SL018014	INSI1	INSIG1	421	2180	369.061	1777.02	384	1285	330.491	728.41	477	3092	393.359	2208.59	385	456	427	2370
	10666-7	SL012791	GNPTG	GNPTG	692	91	664.925	84.0628	694	90	665.405	80.2816	690	92	664.246	86.3217	657	97	699	88
	10667-78	SL018036	CA185	C1orf185	169	298	155.649	293.42	162	143	162.062	434.511	180	440	151.555	140.626	177	457	167	257
	10668-5	SL007377	STX4	STX4	2164	1579	2465.03	1381.61	2116	1408	2509.02	1441.96	2238	1809	2435.81	1342.4	1913	1183	2211	1639
	10672-75	SL004483	SP-B	SFTPB	335	496	292.337	403.245	330	542	295.135	379.632	343	414	290.775	418.91	287	301	344	524
	10675-223	SL018343	TMX2	TMX2	198	1759	194.083	656.347	211	2239	182.024	236.616	178	348	202.14	822.566	157	61	206	1918
	10677-9	SL007990	NDUB4	NDUFB4	3430	1517	3308.42	1345.52	3482	1537	3309.27	1316.5	3349	1484	3307.31	1364.93	3590	1287	3400	1555
	10693-43	SL018578	KLRG2	KLRG2	1524	7584	1081.53	4287.7	1649	8691	890.391	2801.02	1331	5438	1205.53	5027.47	1718	7530	1488	7595
	10695-12	SL012662	WF10B	WFDC10B	398	1227	360.004	616.452	384	859	380.211	899.335	419	1641	346.993	320.869	498	2511	379	771
	10699-52	SL018603	LRP1	LRP1	338	174	358.058	318.667	337	190	352.146	188.285	339	144	361.821	380.745	336	209	338	166
	10700-10	SL017271	IGS11	IGSF11	1419	7182	1472.8	6724.82	1417	6864	1365.7	7153.57	1421	7651	1548.07	6448.89	1434	5185	1416	7501
	10702-1	SL012521	COSA1	COL28A1	4260	1234	3552.86	968.922	4173	1130	3567.73	943.669	4395	1370	3539.54	983.15	4260	1673	4260	1132
	10703-203	SL006737	SDS3	SUDS3	610	498	619.162	908.631	605	413	629.956	1077.39	619	606	612.521	782.431	611	221	610	534
	10704-91	SL018605	LRMP	IRAG2	226	561	194.883	537.877	233	635	198.872	581.644	214	422	192.459	508.943	262	752	219	517
	10705-14	SL018611	SIA7C	ST6GALNAC3	250	708	241.677	347.649	261	900	234.283	150.461	233	146	246.64	430.454	259	323	249	759
	10708-3	SL007007	GON2	GNRH2	272	588	238.848	266.478	274	688	236.449	275.06	268	384	240.171	260.47	325	1301	262	300
	10710-23	SL012618	ZPBP2	ZPBP2	92	582	90.7409	765.91	86	391	103.381	1189.09	102	792	82.5918	228.028	73	23	96	635
	10713-151	SL017073	CLM7	CD300LB	145	437	126.941	176.288	149	554	123.894	138.043	138	104	128.504	196.311	146	285	144	460
	10714-7	SL000269	ACE	ACE	927	705	846.281	524.25	931	771	823.706	374.286	921	587	861.248	602.704	943	432	924	745
	10716-35	SL010942	PSMD5	PSMD5	765	2263	823.21	4143.28	763	2564	750.308	2291.79	767	1697	871.176	4999.97	990	4881	722	1256
	10721-76	SL018779	PCDGG	HSPA1A	8524	2256	7848.19	2062.46	8552	2183	7981.16	2188.07	8480	2365	7758.83	1974.14	9321	2744	8373	2119
	10722-13	SL007234	KSYK	SYK	2842	1423	4220.05	1463.11	2820	1488	4212.23	1463.74	2876	1315	4225.73	1464.53	2374	803	2931	1496
	10731-10	SL018028	HS3S5	HS3ST5	1212	800	1332.65	1292.72	1187	581	1329.04	1853.29	1251	1053	1335.89	730.689	1201	530	1214	842
	10734-339	SL018126	G3ST2	GAL3ST2	902	1154	1199.92	1030.46	890	806	1209.32	1021.02	920	1545	1195.11	1038.54	958	2112	891	860
	10737-96	SL005397	Serpin B1	SERPINB1	4398	1235	8487.23	10091.1	4282	1180	8009.61	9431.69	4577	1295	8795.24	10504.3	4163	1063	4442	1260
	10748-216	SL018468	PCDB2	PCDHB2	733	4084	615.937	973.292	661	796	618.111	1210.12	843	6445	614.954	785.128	1093	10063	664	815
	10749-18	SL012818	C1QT3	HSPA1A	3846	2270	3517.59	1831.34	3774	1214	3477.43	1729.29	3959	3291	3543.57	1898.79	4326	2494	3756	2213
	10752-8	SL018591	CDYL2	CDYL2	625	2066	622.491	1019.36	623	2017	611.045	878.526	627	2140	630.627	1103.78	892	3632	574	1602
	10753-31	SL018585	ADAM7	ADAM7	1727	8819	1284.63	6247.99	1784	9471	1272.94	5611.87	1639	7705	1296.44	6644.89	2090	10689	1658	8419
	10754-113	SL005237	Prokineticin-2	PROK2	1548	1327	2565.93	1452.07	1567	1445	2570.52	1501.1	1518	1118	2565.22	1421.47	1954	2122	1471	1097
	10756-34	SL012761	UCN3	UCN3	1240	3410	1183.7	1678.02	1246	4082	1199.18	1780.58	1232	1959	1173.15	1611.99	1162	1495	1255	3661
	10758-2	SL012375	KERA	KERA	3267	733	2925.97	633.378	3297	723	2973.33	568.078	3221	747	2894.29	672.015	3364	815	3249	715
	10760-107	SL018367	GRIA4	GRIA4	3010	4937	3318.35	2298.95	2923	958	3333.47	1916.65	3145	7791	3309.3	2521.39	3733	11954	2873	1359
	10761-5	SL006541	TMED2	TMED2	628	301	587.411	129.704	624	244	588.382	115.961	634	372	586.748	138.212	634	447	627	264
	10762-2	SL018578	KLRG2	KLRG2	802	465	767.886	391.317	826	452	800.044	253.769	766	481	746.736	458.545	882	638	787	423
	10767-52	SL018836	GPR64	ADGRG2	757	2770	711.371	2213.58	700	1422	710.862	3045.57	846	4052	712.348	1443.33	909	3163	729	2689
	10772-21	SL017976	CGAT2	CSGALNACT2	322	481	327.959	708.866	326	510	305.311	185.624	316	431	342.973	899.391	312	302	324	508
	10781-19	SL008886	CLC4G	CLEC4G	5547	912	5660.06	1086.17	5432	888	5546.91	1244.49	5724	922	5735.08	964.42	5220	973	5609	887
	10785-8	SL018337	LRC52	LRRC52	1225	6027	1030.48	3456.21	1139	6052	838.379	1328.72	1358	5989	1157.65	4311.26	1443	9447	1184	5130
	10798-4	SL018456	CLM2	CD300E	604	1710	574.751	1224.61	592	1376	593.665	1285.43	623	2127	562.99	1186.74	584	952	608	1819
	10800-15	SL003668	Collagen-binding protein	SERPINH1	1372	1636	1788.63	1286.04	1403	1904	1946.07	1355.76	1325	1095	1679.43	1199.38	1127	1688	1419	1622
	10803-22	SL018436	PCDGE	HSPA1A	3113	855	3017.34	1194.85	3121	907	2994.11	1108.26	3100	769	3032.16	1250.61	3411	1025	3056	807
	10809-14	SL018479	KLRB1	KLRB1	476	767	491.236	2297.08	501	947	523.792	3100.37	439	330	470.53	1576.95	517	806	469	760
	10814-7	SL016708	CD1A	CD1A	895	1275	843.375	668.437	890	1162	809.847	396.975	903	1434	865.602	797.414	855	273	903	1386
	10815-2	SL018601	HABP4	HABP4	374	2582	324.068	505.516	375	3113	348.593	762.202	372	1408	308.304	211.675	301	99	388	2815
	10816-150	SL022717	PILRA isoform FDF03-M14	PILRA	3599	3962	3196.86	3081.57	3526	3852	3234.75	3132.17	3711	4125	3168.12	3048.65	1791	2403	3941	4104
	10817-26	SL018588	TO20L	TOMM20L	2146	594	2212.05	802.045	2151	636	2243.94	971.942	2138	524	2192.06	669.566	2089	495	2157	611
	10818-36	SL008921	ASM	SMPD1	1389	561	1266.57	517.348	1335	526	1201.99	423.869	1472	602	1309.04	566.907	1409	620	1385	549
	10825-12	SL018584	VSI10	VSIG10	864	3026	845.292	2482.18	824	2916	922.426	3532.92	926	3190	795.884	1442.61	1012	4976	836	2491
	10827-67	SL018590	LIGO3	LINGO3	206	292	277.003	2973.66	206	254	202.546	281.707	206	343	326.026	3818.57	212	339	205	282
	10830-5	SL018596	K0494	EFCAB14	375	255	395.718	1712.79	381	308	413.423	1992.08	365	136	384.459	1509	387	208	372	263
	10832-24	SL018597	B4GT6	B4GALT6	1419	430	1281.57	640.849	1507	471	1367.27	397.859	1283	312	1225.9	754.223	1454	534	1413	407
	10833-64	SL012788	HHIP	HHIP	794	201	795.798	355.383	799	190	799.184	344.212	786	216	793.745	363.362	878	222	778	193
	10835-25	SL018593	A4GCT	A4GNT	1690	7150	1615.71	6009.04	1700	8060	1462.57	6089.32	1674	5451	1715.71	5968.92	1523	5441	1721	7430
	10842-7	SL018620	GCNT4	GCNT4	507	519	474.838	172.459	511	636	479.204	206.216	501	244	472.135	146.848	488	89	510	565
	10847-1	SL018624	SIG15	SIGLEC15	1199	2098	1064.52	856.146	1239	2655	1050.7	368.536	1138	540	1073.34	1060.55	1211	2829	1197	1929
	10848-137	SL018632	BTNL3	BTNL3	389	190	364.375	274.758	392	203	358.33	99.2344	385	166	368.221	344.163	396	211	388	186
	10851-77	SL007417	IL27B	EBI3	25577	10606	21283.6	7675.95	24943	10703	20955.9	7731.74	26559	10384	21472.9	7615.1	18450	8575	26927	10414
	10852-114	SL012987	HNRDL	HNRNPDL	11653	8370	16346.6	7784.94	11309	8009	16328.6	7898.35	12187	8878	16364.5	7719.76	9211	5743	12116	8704
	10866-60	SL018833	P4R3A	PPP4R3A	17484	7885	17995.7	6404.08	16765	6727	17089.9	6311.57	18598	9296	18585.1	6403.07	18906	8654	17215	7704
	10876-300	SL018839	BRAT1	BRAT1	1056	2976	1067.4	4032.52	1004	1918	1085.07	3966.21	1136	4108	1055.13	4085.71	998	1940	1066	3134
	10880-38	SL018034	F163B	FAM163B	2552	2565	3895.72	2271.97	2493	1586	3845.31	3150.88	2642	3587	3928.61	1444.54	2518	2915	2558	2493
	10882-12	SL005718	Desmocollin-1	DSC1	850	601	844.015	517.836	844	521	855.487	496.094	860	708	836.546	532.611	833	366	853	636
	10885-36	SL016472	CF089	C6orf89	1359	994	1282.43	688.881	1354	1162	1268.56	520.762	1367	655	1290.64	779.95	1481	2239	1336	474
	10889-2	SL017998	MRAP2	MRAP2	1209	3284	1254.46	1244.79	1222	3683	1242.45	1238.97	1189	2548	1263.08	1251.72	1132	3252	1223	3291
	10890-135	SL018026	LCTL	LCTL	941	2029	836.189	370.341	940	2314	832.097	305.231	943	1486	839.193	407.925	910	812	947	2185
	10892-8	SL007619	OSMR	OSMR	1988	5024	2078.36	4828.94	1989	4634	2156.71	4828.03	1988	5577	2025.58	4838.46	1737	1369	2036	5446
	10895-28	SL017961	TM11B	TMPRSS11B	1359	6789	1098.04	2614.9	1235	4969	1126.59	3090.87	1550	8900	1080.75	2260.38	1311	5249	1368	7043
	10900-272	SL013230	STMN2	STMN2	1403	967	1409.42	1374.86	1379	896	1462.71	1956.54	1440	1067	1374.94	798.484	1192	538	1443	1023
	10902-53	SL018040	APRV1	ASPRV1	1019	994	1295.74	3034.4	998	747	1331.31	3380.05	1051	1286	1274.44	2795.55	996	685	1023	1043
	10903-50	SL017987	STX8	STX8	2644	1539	4214.41	2817.92	2637	1646	4460.63	3403.13	2655	1360	4053.88	2353.99	2304	987	2709	1615
	10907-116	SL009074	NTRI	NTM	16206	4412	13884.8	3550.58	16866	4764	15009.9	3812.12	15183	3571	13150.1	3158.83	14869	3502	16459	4520
	10908-2	SL017992	GLT13	GALNT13	1312	3803	1181.2	1779.51	1260	2054	1157.67	844.692	1393	5508	1197.59	2185.8	1270	1874	1320	4067
	10910-6	SL018022	CEAM4	CEACAM4	784	1916	734.32	1848.74	745	1489	723.62	2191.39	844	2434	741.967	1592.75	727	1252	795	2017
	10916-44	SL013523	PLA2R	PLA2R1	6161	1912	4990.91	1582.74	6014	1885	4675.78	1563.05	6388	1932	5193.01	1559.25	6410	2115	6113	1868
	10917-40	SL006983	GBGT2	GNGT2	364	333	358.37	803.57	361	361	388.306	1232.88	368	285	339.291	283.05	352	94	366	361
	10924-258	SL018077	NEUFC	CYB5D2	94	75	92.1324	157.493	94	72	88.2781	73.7962	95	80	94.662	193.665	94	96	94	71
	10933-107	SL018094	CABP8	CALN1	919	536	853.8	288.02	928	610	860.251	324.511	905	396	849.909	262.279	914	238	920	576
	10938-13	SL003442	sLFA-3	CD58	1419	1238	1306.3	597.375	1415	1258	1274.98	540.35	1426	1207	1326.84	632.334	1512	1795	1402	1101
	10939-16	SL018105	PKHA4	PLEKHA4	356	808	428.701	2934.71	352	629	491.034	4210.95	363	1026	388.458	1651.86	326	237	362	875
	10940-25	SL008242	SRCA	SRL	1085	387	983.753	285.804	1064	397	960.556	248.113	1118	368	998.334	307.036	1101	343	1082	395
	10945-11	SL006065	Syntaxin-6	STX6	2574	1273	2780.89	1006.48	2599	1589	2810	1012.7	2534	470	2761.97	1004.16	2652	2738	2559	714
	10948-14	SL008958	PLD3	PLD3	672	1319	860.948	492.392	644	602	867.677	502.038	715	1968	855.829	486.166	564	294	693	1432
	10949-59	SL008009	RLA2	RPLP2	691	4619	596.885	4025.81	695	5127	707.61	5333.23	685	3700	525.816	2886.41	1113	9432	611	2918
	10953-14	SL018252	CLC2A	CLEC2A	845	627	801.422	651.778	854	737	822.371	926.159	831	403	788.18	381.119	893	950	836	545
	10955-4	SL014095	CLC10	CLEC10A	450	391	474.918	1212.63	442	315	471.002	1124.5	461	486	477.992	1269.82	453	330	449	402
	10956-82	SL009212	GCSH	GCSH	1720	2809	1720.63	1946.33	1644	1745	1715.04	1697.4	1836	3922	1725.97	2097.17	1584	1726	1745	2970
	10959-125	SL005478	BET1L	BET1L	365	723	336.191	387.751	360	624	338.26	377.641	372	855	334.919	395.208	338	591	370	746
	10961-15	SL015329	TIG3	PLAAT4	1313	1627	1340.86	2142.22	1336	1913	1312.83	1248.52	1277	1039	1359.84	2565.76	1422	2839	1292	1274
	10974-20	SL012454	ISK7	SPINK7	1701	781	1437.01	874.37	1699	766	1480.4	622.911	1705	805	1407.81	1004.81	2113	1164	1623	657
	10975-59	SL008738	MUCL1	MUCL1	678	1993	657.956	2208.15	708	2268	652.921	2640.64	633	1468	662.17	1881.45	676	1033	679	2127
	10977-55	SL017252	UCMA	UCMA	1642	3517	1546.94	2912.29	1567	2185	1586.26	3752.97	1757	4911	1522.35	2210.17	1617	3406	1647	3538
	10978-39	SL009327	SOM2	GH2	967	1634	793.43	1457.3	1025	1385	1089.37	2003.29	877	1955	597.915	890.145	896	1865	981	1586
	10981-56	SL013799	NRG3	NRG3	661	1284	783.503	3995.62	655	1447	632.838	1809.98	671	978	882.794	4927.07	592	772	674	1359
	10990-21	SL017128	LRRK2	LRRK2	2253	2600	2339.55	1103.84	2220	1405	2358.71	1412.94	2303	3764	2328	847.729	2228	1423	2257	2767
	11067-13	SL001791	Osteocalcin	BGLAP	1432	5056	1274.29	3052.83	1301	2932	1233.42	3684.46	1635	7197	1302.64	2569.37	1401	4251	1438	5195
	11071-1	SL000481	IL-5	IL5	291	357	298.524	754.709	296	392	270.583	421.371	283	297	317.104	909.215	277	143	293	385
	11089-7	SL000459	IgA	IGHA1|IGHA2	5298	2284	4893.88	2003.45	5119	2271	4488.21	1699.99	5575	2278	5158.14	2137.43	5957	2312	5173	2257
	11094-104	SL007361	LPPL	CLC	850	1855	815.787	1119.6	874	2325	837.132	1671.03	813	626	802.553	509.658	819	433	856	2014
	11096-57	SL018921	HEMK2	N6AMT1	2571	2621	3047.91	1928	2565	3219	3075.73	2434.28	2580	1209	3030.31	1515.93	2346	1397	2614	2791
	11098-1	SL007953	PDXK	PDXK	765	463	921.164	903.348	750	210	894.759	743.644	788	691	938.634	995.254	696	163	778	499
	11101-18	SL004489	TLR4	TLR4	398	2427	293.425	507.618	434	3016	288.181	475.402	341	959	297.122	528.784	360	920	405	2616
	11102-22	SL012561	REG4	REG4	37373	13065	31011.7	10447	36710	12207	31427.3	10926.9	38400	14236	30700	10090.3	39623	16588	36947	12241
	11103-24	SL000448	HSP 27	HSPB1	3108	4023	2223.58	1804.04	3149	3827	2319.04	1462.66	3045	4310	2157.72	1990.15	2463	4227	3231	3972
	11104-13	SL003340	YKL-40	CHI3L1	18055	17411	8476.82	8054.95	17396	16625	8417.02	7715.15	19074	18524	8483.58	8223.46	23208	22294	17079	16143
	11105-171	SL003650	Alpha enolase	ENO1	15131	9964	42291.4	22190.2	15096	9988	43731.3	23212	15184	9931	41379.2	21478.5	13721	8751	15398	10157
	11107-25	SL007735	TEN3	TENM3	479	731	402.463	1252.58	478	869	358.528	281.762	481	438	428.3	1588.93	468	316	482	785
	11109-56	SL012540	SVEP1	SVEP1	2751	979	2147.36	825.522	2781	890	2269.01	755.724	2704	1101	2065.58	858.097	2562	968	2787	977
	11110-4	SL019320	TM119	TMEM119	345	218	384.953	354.973	341	133	392.657	465.804	350	306	380.139	259.814	337	90	346	234
	11112-18	SL016490	KISHA	TMEM167A	272	1197	231.03	548.221	269	1197	224.18	317.742	277	1198	235.587	657.152	254	392	275	1294
	11116-16	SL018991	CK087	C11orf87	4520	897	4742.98	796.346	4522	928	4767.66	816.622	4516	846	4727.8	783.21	4363	1097	4549	851
	11117-2	SL009460	SPT20	SPATA20	1408	1003	1204.12	516.845	1418	920	1208.31	627.271	1393	1119	1201.16	430.287	1504	577	1390	1063
	11118-107	SL019321	RAB17	RAB17	6853	2465	6887.23	1830.59	6909	2854	6920.76	1857.3	6767	1692	6866.13	1813.72	6877	1939	6849	2552
	11120-49	SL019329	NAT14	NAT14	1864	793	1977.08	1068.38	1880	877	1964.26	1062.24	1839	641	1986.15	1075.11	1877	525	1861	834
	11122-97	SL019337	SPG21	SPG21	1228	981	1291.87	846.907	1229	1040	1340.4	945.239	1226	883	1260.05	775.576	984	574	1274	1034
	11126-102	SL007986	TRIO	TRIO	423	1173	391.199	1017.32	385	671	426.805	1385.48	481	1674	368.778	681.403	393	553	429	1256
	11128-29	SL018134	T132C	TMEM132C	723	3270	669.115	2671.3	728	3375	764.198	3156.96	716	3103	608.122	2307.82	767	2545	715	3391
	11129-66	SL007065	BMP15	BMP15	1179	4038	1037.89	1411.12	1229	4928	1052.08	1874.82	1103	1987	1028.91	1005.63	1108	1119	1193	4377
	11130-158	SL019338	CACB4	CACNB4	544	512	649.063	919.232	546	619	663.833	1393.57	541	274	639.503	369.08	498	216	553	550
	11134-30	SL019322	RF1ML	MTRF1L	734	379	780.483	482.208	740	427	784.463	404.995	723	287	778.012	527.39	699	363	740	381
	11135-5	SL012643	RM55	MRPL55	712	2419	1188.4	1280.97	700	2568	1189.26	1435.82	731	2169	1188.83	1172.53	822	5166	691	1382
	11137-43	SL007194	IL3RB	CSF2RB	513	853	495.582	263.736	519	1062	486.169	158.459	503	331	501.892	314.182	501	191	515	927
	11138-16	SL006056	RUNX3	RUNX3	803	883	772.449	561.575	807	1053	752.064	363.699	796	521	785.309	659.464	831	890	797	882
	11140-56	SL007932	CO1A1	COL1A1	1371	462	1398.56	425.115	1389	475	1359.97	406.94	1343	440	1424.26	434.879	1285	480	1387	457
	11142-11	SL012396	ANGL1	ANGPTL1	910	262	853.497	175.313	921	175	877.418	170.256	894	357	837.603	176.996	922	174	908	276
	11143-32	SL012572	NOE3	OLFM3	1335	715	1403.35	1863.37	1347	844	1402.88	1278.48	1317	445	1403.41	2164.39	1296	452	1343	754
	11144-10	SL012527	DB116	DEFB116	460	1233	392.781	1006.64	437	698	384.753	406.082	496	1766	397.817	1252.81	566	2644	440	696
	11145-72	SL019333	K154L	KIAA1549L	693	866	666.088	1061.66	683	396	690.671	1549.23	709	1293	650.452	552.554	684	261	695	938
	11146-4	SL019339	TBX22	TBX22	627	385	640.965	1192.15	635	465	649.768	1318.97	616	208	634.845	1105.03	627	249	628	406
	11147-17	SL011259	TRML1	TREML1	458	1141	584.417	651.567	481	1428	605.52	769.629	423	397	571.344	563.236	413	278	466	1238
	11149-3	SL004490	TLR1	TLR1	1004	1249	906.891	751.338	1014	1399	927.565	990.61	989	971	894.17	544.225	981	587	1009	1338
	11152-46	SL003918	kallikrein 13	KLK13	8992	3350	6653	2065.27	8746	3297	6527.14	2099.53	9375	3396	6734.12	2031.65	10436	4254	8719	3075
	11154-3	SL007421	NF2L1	NFE2L1	719	2950	824.6	3187.6	723	3061	796.572	3167.97	713	2770	844.576	3208.88	796	3691	704	2788
	11155-16	SL019315	CO6A5	COL6A5	366	502	355.003	950.608	358	401	338.565	590.825	378	628	365.454	1126.25	397	523	360	498
	11157-35	SL019323	MFF	HSPA1A	3539	554	3802.37	520.814	3534	585	3770.01	505.591	3545	503	3824.09	530.565	3460	477	3553	567
	11158-40	SL019326	BICR1	BICDL1	735	2231	678.338	1633.46	761	2731	648.259	1295.1	694	1068	698.231	1823.71	851	4578	713	1399
	11160-56	SL019335	RN122	RNF122	1278	935	1316.65	427.936	1299	1151	1331.69	609.062	1245	415	1307.43	248.246	1307	1721	1272	692
	11161-5	SL019340	SPG20	SPART	588	537	791.414	1956.41	579	481	833.049	3043.02	602	614	764.696	561.966	521	474	601	547
	11162-37	SL019313	EQTN	EQTN	478	2555	507.604	3341.81	415	1329	530.302	4099.14	576	3727	494.134	2750.72	441	1061	485	2748
	11163-7	SL019316	F162B	FAM162B	1305	1258	1205.85	573.067	1325	1408	1226.32	651.557	1274	981	1192.77	516.92	1294	869	1307	1319
	11164-7	SL019319	TEN2	TENM2	2315	2397	2549.59	535.418	2344	3010	2532.68	564.523	2270	782	2560.83	516.489	2297	870	2318	2587
	11167-6	SL019330	MTMR1	MTMR1	646	2859	579.59	260.941	686	3662	580.949	243.156	583	222	578.935	272.457	588	155	657	3117
	11168-3	SL019053	MEG10	MEGF10	629	1246	630.768	1456.03	658	1553	624.028	1078.37	584	465	635.96	1659.44	587	366	637	1349
	11171-25	SL005845	filamin A	FLNA	978	677	1297.97	818.916	975	619	1363.41	851.626	983	760	1255.75	795.646	929	814	987	648
	11173-29	SL019119	MILR1	MILR1	641	949	586.499	433.733	635	759	602.299	574.634	650	1185	576.308	310.692	649	492	640	1013
	11174-8	SL011312	THS7A	THSD7A	2460	5500	1830.01	2027.56	2553	5382	1959.34	2577.63	2316	5678	1747.76	1571.01	2470	2376	2458	5909
	11175-45	SL018606	PCAT2	LPCAT2	917	2445	891.31	959.11	940	3097	864.071	358.788	883	620	909.534	1199.31	854	250	930	2664
	11177-16	SL006465	K2C5	KRT5	2744	1397	3265.75	1790.68	2514	1457	2917.7	1445.19	3100	1216	3493.43	1953.9	2411	712	2807	1483
	11178-21	SL012540	SVEP1	SVEP1	2655	945	1977.23	776.942	2699	892	2103.58	713.204	2587	1019	1893	805.286	2506	918	2683	948
	11179-7	SL006717	TSSK1	TSSK1B	1245	6388	1182.49	4633.04	1108	3496	1164.35	4167.39	1456	9222	1197.19	4924.02	2115	12578	1080	4295
	11180-17	SL019318	SMRC1	SMARCC1	1776	4270	1594.87	2991.28	1812	4849	1566.08	2521.52	1721	3171	1614.88	3267.89	1985	5704	1737	3940
	11185-145	SL019341	GCH1	GCH1	723	1154	667.504	343.963	734	1423	652.986	214.165	705	512	677.133	407.152	742	948	719	1190
	11186-12	SL019314	TMM52	TMEM52	483	2066	461.679	2377.53	457	798	411.294	1081.87	522	3145	495.353	2931.61	448	404	489	2246
	11187-11	SL018579	CL12A	CLEC12A	2171	2154	2037.88	2374.76	2179	1944	2012.4	1276.44	2159	2444	2053.36	2875.44	2083	1441	2188	2264
	11190-129	SL019328	YMEL1	YME1L1	907	2875	806.744	1957.94	865	1032	761.936	624.431	973	4408	836.583	2467.94	906	1289	907	3085
	11192-168	SL008302	TINAL	TINAGL1	4330	2099	3565.92	1734.59	4312	2307	3511.48	860.85	4357	1729	3598.97	2119.25	4545	3839	4289	1563
	11193-27	SL019342	HNF1A	HNF1A	406	3123	401.235	1367.21	425	3873	382.517	936.962	377	1275	414.124	1588.54	383	1012	410	3377
	11194-6	SL007783	SIT1	SIT1	698	3195	641.774	2558.3	683	3520	679.764	3085.86	720	2614	618.612	2154.95	592	1351	718	3435
	11196-31	SL004928	Collagen alpha-3(VI)	COL6A3	2208	735	1849.48	497.457	2166	634	1846.69	458.49	2274	864	1849.6	521.037	2228	1187	2204	613
	11198-37	SL012768	CR3L1	CREB3L1	926	749	856.138	691.947	915	565	854.573	668.96	944	966	857.13	707.877	955	1028	921	683
	11201-19	SL019343	TRUA	PUS1	254	268	265.588	642.815	252	279	291.433	922.954	257	249	248.888	360.132	265	483	251	203
	11202-70	SL019350	TBX5	TBX5	615	219	604.443	832.828	619	234	590.776	433.882	610	193	613.56	1012.76	618	198	615	223
	11204-80	SL009892	CXAR	CXADR	2337	579	2772.81	1317.45	2383	667	2794.92	1465.72	2266	396	2759.65	1214.21	2179	417	2367	600
	11205-10	SL004571	Integrin beta-7	ITGB7	4101	8697	4397.79	7835.29	4176	9097	4354.47	6772.42	3986	8040	4432.8	8474.18	3933	6119	4133	9104
	11207-3	SL004580	Macrophage scavenger receptor	MSR1	690	1523	621.338	1044.33	714	1817	606.496	431.877	653	895	631.359	1297.7	697	1917	689	1437
	11208-15	SL019369	NAGPA	NAGPA	8598	1716	8017.56	1697.27	8636	1786	7856.73	1684.88	8538	1601	8124.9	1694.9	8435	1849	8628	1689
	11211-7	SL019355	TBCE	TBCE	6316	5679	9289.87	5752.14	6285	5702	9581.9	6042.88	6364	5644	9100.55	5553.22	4357	3730	6687	5904
	11212-7	SL008805	TXND5	TXNDC5	6428	2311	5686.13	2581.06	6353	2494	5729.75	2035.41	6545	1990	5654.95	2885.78	6049	1972	6500	2363
	11214-40	SL019363	DNJB9	DNAJB9	14164	3585	11468.3	2712.25	14827	3635	12052.3	2790.13	13136	3251	11081.9	2593.12	14244	3542	14148	3594
	11215-6	SL007295	CAD15	CDH15	3482	1156	3255.11	1029.31	3501	1117	3309.94	1064.27	3455	1214	3221.72	1006.2	3311	1053	3515	1172
	11217-16	SL007405	CTBP1	CTBP1	610	624	868.905	614.617	589	335	864.38	446.89	643	904	870.592	701.909	519	235	628	671
	11218-84	SL019351	TPMT	TPMT	4273	1544	4832.5	972.314	4257	857	4845.59	979.192	4297	2223	4825.85	969.08	3987	971	4327	1624
	11219-95	SL012727	FGFP3	FGFBP3	1437	680	1462.09	764.56	1441	720	1475.25	519.189	1429	613	1452.35	889.372	1503	580	1424	697
	11220-53	SL019359	CJ105	C10orf105	318	198	311.891	779.662	321	231	333.895	1224.04	315	134	297.801	178.942	310	75	320	214
	11223-1	SL018407	TM154	TMEM154	637	282	621.541	422.74	635	294	616.227	240.7	639	263	625.384	508.045	635	393	637	256
	11226-16	SL019352	UBE3A	UBE3A	3341	1917	3654.8	1266.24	3308	2010	3631.3	1255.77	3392	1764	3669.45	1272.82	2913	1256	3422	2008
	11227-31	SL019356	TBL2	TBL2	2254	2040	3099.88	4107.2	2260	2042	3312.36	6014.6	2244	2037	2961.71	2086.28	1652	1430	2368	2117
	11228-37	SL018079	RIC3	RIC3	1395	523	1352.63	453.033	1411	616	1377.68	629.586	1370	332	1336.13	284.966	1438	778	1386	459
	11229-16	SL007036	ERN1	ERN1	1816	5113	1670.42	2339.21	1878	6072	1705.98	3267.8	1719	3088	1638.41	1389.88	2284	9332	1727	3818
	11231-12	SL019364	ADXL	FDX2	250	1313	225.407	1852.33	273	1665	196.909	485.442	215	320	244.202	2350.79	217	208	256	1429
	11237-49	SL006539	PCOC1	PCOLCE	2251	509	2133.66	647.718	2238	513	2059.46	604.486	2272	501	2180.64	671.151	2136	486	2273	510
	11239-49	SL019365	TMPS6	TMPRSS6	913	668	747.403	617.609	932	706	776.061	702.107	884	604	729.412	556.568	963	518	903	693
	11241-8	SL011173	ARLY	ASL	5265	4099	5958.13	3020.49	5222	4641	5286.22	2866.63	5331	3078	6400.2	3042.04	5605	6624	5200	3415
	11242-33	SL019353	TGM1	TGM1	331	608	332.647	1374.57	329	444	356.572	1732.29	335	799	317.055	1084.81	316	353	334	645
	11243-90	SL019357	GPR110	ADGRF1	3120	1674	3377.68	2610.15	3141	1792	3499.67	3872.48	3088	1473	3299.03	1230.92	3134	711	3117	1799
	11247-20	SL019366	NAGS	NAGS	899	2581	833.467	2884.92	937	3188	875.257	4336.16	840	1111	805.995	1246.6	831	571	912	2803
	11248-43	SL019345	HEM4	UROS	1142	637	1596.01	1104.5	1123	641	1573.52	1346.44	1170	631	1610.96	916.534	1039	509	1161	657
	11252-30	SL018826	LRCH4	LRCH4	1780	4684	1712.97	2351.32	1763	3487	1714.32	1727.29	1806	6093	1710.7	2684.37	1684	1334	1798	5076
	11254-13	SL012393	PPN	PAPLN	817	1061	764.519	2202.14	811	1052	726.601	367.706	826	1075	789.81	2817.58	787	182	822	1154
	11257-1	SL007095	DHPR	QDPR	3782	1786	5417.79	2430.91	3774	1847	5360.19	3092.09	3795	1687	5455.7	1885.65	3355	1934	3863	1745
	11258-41	SL004569	MAdCAM-1	MADCAM1	1284	320	1490.19	324.778	1287	351	1501.54	356.76	1280	265	1483.15	302.538	1252	226	1291	334
	11260-47	SL012729	SPA4L	SUN5	398	504	430.62	532.607	405	423	431.709	392.016	387	610	430.202	608.032	383	550	401	495
	11262-39	SL019367	TRABD	TRABD	189	240	178.19	115.232	194	303	179.735	144.689	182	66	177.321	91.4861	208	519	186	132
	11263-57	SL019372	CASQ1	CASQ1	7548	982	7640.72	1023.63	7549	1001	7580.05	1027.94	7546	952	7682.18	1017.8	7843	996	7492	969
	11264-33	SL019346	XDH	XDH	233	586	165.391	214.017	234	624	169.528	232.829	230	521	162.835	201.385	218	104	235	637
	11265-8	SL005674	Retinal dehydrogenase 1	ALDH1A1	1192	979	2455.53	1696.76	1191	1124	2237.19	1642.53	1193	697	2598.82	1719.11	1131	1398	1203	877
	11266-8	SL007418	SELPL	SELPLG	3353	2840	2868.11	1689.43	3334	2013	2862.2	1284.16	3383	3780	2872.1	1910.86	2963	1999	3427	2967
	11270-17	SL019368	CHC10	CHCHD10	1678	6319	1454.66	2994.78	1673	6353	1412.41	3241.32	1686	6269	1483.29	2831.45	1551	3603	1702	6711
	11273-176	SL013030	GSTT2	GSTT2B	399	742	385.774	897.508	413	944	369.457	221.606	376	154	396.302	1140.67	391	244	400	803
	11275-94	SL013872	LRP1B	LRP1B	893	599	988.719	529.556	867	275	974.29	456.417	932	892	998.535	573.046	841	246	903	644
	11277-23	SL014732	ATF6A	ATF6	9796	2043	10328	2098.99	9512	1888	9629.18	1674.32	10235	2191	10786.5	2216.14	10608	2316	9642	1949
	11278-4	SL009488	COL11A2	COL11A2	7624	3025	6825.15	2624.65	8008	3173	7215.77	2887.93	7030	2675	6573.61	2411.6	8192	3157	7516	2988
	11279-42	SL019373	GABR1	GABBR1	508	1811	451.892	1239.1	517	2129	468.931	1528.59	493	1158	441.221	1011.34	515	1611	506	1846
	11280-6	SL019348	DCE1	GAD1	582	567	600.753	2123.9	590	624	588.562	1005.84	570	466	608.674	2609.44	582	415	582	592
	11281-6	SL002520	GRB7	GRB7	1912	1036	1854.63	2904.21	1946	1281	1811.26	680.148	1860	438	1882.95	3695.9	1900	385	1915	1118
	11283-13	SL019361	DCAF5	DCAF5	613	439	598.298	538.982	615	420	583.066	164.178	609	468	608.578	680.511	627	661	610	383
	11284-24	SL005432	LAIR1	LAIR1	503	430	473.556	380.549	494	222	477.142	315.725	516	629	471.537	418.242	493	187	505	462
	11286-78	SL007632	SELS	SELENOS	590	532	560.183	372.955	602	633	567.805	309.57	572	317	555.667	409.63	573	187	594	574
	11287-14	SL005251	Cytochrome b5	CYB5A	1322	3739	1467.35	3471.86	1335	4385	1499.74	4022.12	1301	2419	1441.81	3067.11	1287	1410	1328	4032
	11288-26	SL019349	5NTC	NT5C2	2059	2530	3632.82	2622.6	2063	2902	3635.02	2305.65	2053	1809	3633.15	2814.23	1920	3100	2086	2407
	11289-31	SL019354	KC1D	CSNK1D	739	1653	768.4	2997.65	778	2106	708.945	1015.9	679	303	741.322	2341.25	809	2560	726	1418
	11292-13	SL007481	SCAR3	SCARA3	959	669	863.482	1208.57	961	696	835.466	223.017	956	626	882.103	1544.3	962	258	959	721
	11293-14	SL015032	LRRN1	LRRN1	739	544	779.501	933.745	738	605	763.021	588.358	740	432	788.796	1102.19	785	397	730	567
	11297-54	SL007356	NOTC2	NOTCH2	227	1054	184.542	573.054	219	999	186.546	392.622	239	1134	183.488	665.915	272	1735	218	867
	11300-32	SL008851	SORT	SORT1	900	1950	948.454	3960.53	925	1976	995.371	3662.56	860	1910	919.481	4152.92	842	1085	910	2074
	11302-237	SL008783	TENR	TNR	1592	1358	1418.13	880.824	1619	1568	1420.61	642.189	1549	943	1417.09	1008.06	1578	707	1594	1449
	11303-7	SL008335	SAMH1	SAMHD1	1097	1568	1074	1961.06	1081	1605	1097.33	2791.36	1121	1510	1059.37	1140.97	1237	3001	1070	1104
	11307-33	SL007655	WWP1	WWP1	4282	2963	6290.61	3424.34	4257	2963	6324.16	3518.96	4320	2964	6267.2	3362.55	3541	2100	4422	3080
	11308-8	SL019414	CR3L4	CREB3L4	1079	333	887.945	228.277	1073	268	900.959	249.155	1088	414	878.674	212.359	1017	391	1091	320
	11311-79	SL004573	RAG-1	RAG1	670	335	638.783	239.1	676	399	636.349	142.705	660	199	640.678	285.265	669	181	670	357
	11312-40	SL019432	PMS2	PMS2	635	1150	581.349	1015.34	606	771	565.92	499.964	678	1566	591.745	1242.54	633	1047	635	1169
	11313-100	SL008857	PHS	PCBD1	2000	2089	2075.44	1496.03	2014	1658	1977.63	1370.18	1978	2620	2139.84	1572.59	2263	4867	1950	833
	11315-148	SL013714	PPM1D	PPM1D	737	549	679.699	593.3	739	479	681.528	528.112	733	644	678.978	633.587	811	891	723	456
	11319-106	SL013791	MRE11	MRE11	787	385	967.465	373.487	790	403	959.936	475.495	782	355	972.493	289.45	746	232	795	407
	11320-29	SL013858	CHFR	CHFR	827	172	881.035	671.543	828	206	861.991	134.168	825	101	893.656	857.007	817	113	829	181
	11324-3	SL006952	PXDNL	PXDNL	552	879	504.647	717.762	570	997	508.963	702.864	523	654	502.324	729.183	558	932	550	868
	11325-8	SL007329	BTG2	BTG2	313	93	309.556	173.135	314	96	313.745	239.077	311	88	306.958	111.524	317	102	312	91
	11327-56	SL019430	CLK2	CLK2	2044	2882	1880.88	892.504	2108	3624	1883.01	871.27	1945	907	1879.31	907.247	2073	1441	2039	3080
	11328-9	SL019433	USB1	USB1	227	275	207.139	115.841	222	132	206.303	101.294	234	407	207.731	124.627	231	234	226	282
	11330-15	SL013806	CSK2B	CSNK2B	1396	3916	1197.8	1425.7	1477	5001	1193.21	2060.55	1271	577	1200.7	777.566	1448	2474	1386	4133
	11333-82	SL006485	RHG25	ARHGAP25	12915	7490	21673.9	12674.4	12598	7102	21329.8	12686.1	13406	8033	21900.9	12683	11358	6080	13210	7694
	11334-7	SL019428	LIRB3	LILRB3	505	693	478.757	351.271	513	672	492.914	489.444	495	725	469.921	219.848	501	375	506	738
	11336-9	SL019434	FANCF	FANCF	474	1665	425.194	431.16	493	2123	420.094	322.739	445	299	428.684	489.883	662	4134	438	243
	11338-49	SL013793	BLK	BLK	240	384	218.121	225.266	250	481	227.27	292.182	225	131	212.388	168.594	227	110	243	416
	11342-59	SL008729	PXDC2	PLXDC2	317	349	406.319	399.036	319	363	422.378	541.216	314	325	395.768	269.642	291	385	322	341
	11347-9	SL006113	Transaldolase	TALDO1	15884	4358	13469.5	4561.35	15517	4340	12811.1	3830.75	16452	4325	13894.6	4938.73	15674	4075	15924	4409
	11348-132	SL012364	P4HA2	P4HA2	1161	1212	1106.04	637.268	1137	1024	1070.55	462.737	1199	1455	1129.9	729.075	1193	1788	1155	1069
	11350-30	SL019100	CHIP	STUB1	1059	634	1191.47	906.896	1052	629	1215.1	747.178	1068	643	1176.34	998.896	932	673	1083	624
	11351-233	SL019435	NHEJ1	NHEJ1	316	867	412.379	1589.74	326	1076	415.408	1868.02	301	354	410.835	1384.14	265	154	326	943
	11352-42	SL006679	TITIN	TTN	480	3655	391.606	1242.68	490	4562	414.663	1944.34	466	1347	376.829	314.414	417	715	492	3974
	11354-21	SL006829	Phospholipase C-beta-1	PLCB1	7164	6182	8161.13	3977.69	7270	7298	8202.86	3484.13	7001	3860	8134.67	4274.94	6247	5846	7338	6230
	11355-10	SL008435	IF5A2	EIF5A2	1457	2616	2196.04	2166.58	1487	3151	2183.97	1092.73	1411	1435	2203.91	2643.95	1236	1713	1499	2752
	11356-19	SL019423	DGC14	ESS2	309	693	281.131	150.451	297	158	280.513	167.805	328	1088	281.67	138.427	305	152	310	753
	11358-15	SL013823	GRB10	GRB10	1821	1855	3557.79	2716	1798	1848	3576.55	2725.64	1856	1866	3541.54	2705.62	1241	1242	1930	1930
	11360-39	SL009588	RRM1	RRM1	5739	6145	11450.3	8587.09	5767	6514	11874.6	9610.92	5696	5526	11165.5	7830.53	5153	6776	5850	6013
	11361-73	SL000155	TP	TYMP	3507	1735	5089.28	2833.19	3490	1751	5303.81	3378.54	3532	1711	4950.16	2407.85	3294	1520	3547	1770
	11363-58	SL019418	AQP4	AQP4	693	2747	658.959	1810.83	631	597	680.935	2639.94	791	4322	645.43	947.792	620	418	707	2990
	11364-18	SL019424	MFN1	MFN1	1853	5849	1670.24	1945.09	1860	5039	1654.4	1856.54	1844	6922	1681.93	2005.62	1780	2635	1867	6276
	11365-17	SL009091	TEN4	TENM4	385	307	361.534	265.559	384	259	370.303	268.173	387	370	355.954	264.41	367	144	389	329
	11368-32	SL008133	KAD2	AK2	49330	34835	55429.9	27271.2	49248	35351	56404.8	28093.1	49457	34034	54791.3	26737.2	39072	22798	51273	36352
	11369-23	SL008855	ADHX	ADH5	6726	3965	8257.32	3339.15	6673	4005	8235.25	3535.56	6808	3902	8270.38	3209.13	5521	2817	6954	4107
	11370-20	SL019445	INP5E	INPP5E	396	236	509.641	234.796	401	273	530.575	283.319	387	162	495.873	196.22	390	186	397	244
	11371-1	SL019419	GP101	GPR101	599	2092	676.044	3118.49	615	2543	655.72	1948.92	574	1068	690.562	3691.93	614	1561	596	2179
	11372-2	SL019425	ZNF18	ZNF18	1795	524	1859.07	573.636	1788	417	1861.3	575.697	1806	656	1856.39	570.991	1796	802	1795	452
	11375-49	SL019436	FOXL2	FOXL2	490	1827	419.643	999.862	497	2262	438.546	1445.06	479	763	407.692	545.375	644	4340	461	634
	11377-19	SL019442	ADH7	ADH7	3282	5253	3091.59	2394.03	3158	3334	3135.95	1732.61	3473	7286	3066.02	2744.54	3341	9229	3271	4089
	11378-37	SL007234	KSYK	SYK	1072	1334	1520.64	1022.11	1033	921	1515.8	1083.72	1132	1794	1523.82	981.487	928	2356	1099	1031
	11380-84	SL019426	RBM24	RBM24	1102	5792	997.176	2596.71	1155	7303	956.715	798.004	1019	1706	1023.89	3278.27	967	417	1127	6314
	11381-56	SL010934	PRPS1	PRPS1	302	922	361.839	2273.47	290	525	453.822	3571.21	321	1319	302.476	508.471	282	256	306	999
	11382-5	SL006491	BIEA	BLVRA	3086	1951	5922.17	2820.96	3054	2037	5720.42	2862.23	3136	1810	6054.97	2791.03	2617	1777	3175	1970
	11383-41	SL001732	Keratin 7	KRT7	1089	3981	958.843	1439.37	1166	4835	913.818	683.111	969	2040	988.248	1767.5	1225	7348	1063	2938
	11387-3	SL019420	ATF6B	ATF6B	2926	628	2811.01	665.991	2887	673	2699.62	700.226	2986	546	2883.67	633.942	2736	654	2962	617
	11388-75	SL001690	HE4	WFDC2	6204	2090	4887.84	1862.61	5880	1968	4952.08	1838.49	6704	2175	4834.67	1865.5	5786	2282	6283	2042
	11390-24	SL004870	Carbonic Anhydrase VIII	CA8	278	1317	269.226	649.479	258	550	266.861	409.311	308	1989	270.951	767.74	262	426	281	1425
	11391-69	SL015949	MVK	MVK	3183	4647	3079.23	3055.3	3143	4324	3102.04	3680.95	3244	5110	3065.27	2577.72	3536	6772	3116	4122
	11395-5	SL014068	FAK2	PTK2B	2068	3011	2399.97	1113.65	1962	1218	2369.86	1183.45	2231	4559	2420.4	1066.75	1919	6251	2096	1841
	11396-39	SL019451	DNAI1	DNAI1	578	664	555.016	148.866	590	848	560.138	146.68	559	94	551.799	150.453	560	98	581	723
	11401-181	SL019468	RN146	RNF146	1546	1256	1454.61	687.324	1557	1106	1471.03	713.021	1529	1459	1444.62	671.758	1464	414	1562	1358
	11402-17	SL019475	KMT2C	KMT2C	268	403	254.074	249.734	265	350	248.889	215.278	272	473	257.273	269.92	306	666	261	330
	11405-150	SL007659	CARD9	CARD9	936	1270	924.287	1032.93	941	1187	986.282	1524.92	929	1388	884.407	500.742	892	710	945	1350
	11406-82	SL019452	ACAD8	ACAD8	1032	2146	920.26	964.543	1038	2206	913.221	696.434	1023	2051	925.52	1106.71	999	1160	1038	2286
	11407-57	SL015269	PLS3	PLSCR3	751	1979	703.159	1389.29	776	2404	751.145	2074.13	713	1015	672.45	629.879	704	632	760	2141
	11416-23	SL018669	FBXL4	FBXL4	1772	413	1801	273.842	1765	281	1791.83	296.893	1783	560	1806.98	258	1840	217	1759	440
	11421-10	SL008304	EHD4	EHD4	3720	2914	5326.22	3698.98	3745	2913	5319.71	3540.85	3680	2916	5331.87	3804.77	3075	2369	3842	2990
	11422-2	SL019446	DLX3	DLX3	213	849	200.05	156.996	217	1070	206.915	199.201	207	250	195.68	122.302	187	82	218	925
	11424-4	SL008049	FAAA	FAH	5801	4842	5401.58	2940	5966	3543	5339.47	3077.47	5545	6344	5446.04	2853.34	5938	2564	5775	5162
	11425-31	SL019064	RUFY1	RUFY1	2190	3380	2166.73	708.34	2196	3592	2147.93	651.895	2182	3025	2179.2	744.227	2318	6740	2166	2236
	11428-31	SL006955	PDLI1	PDLIM1	2264	1906	2845.32	1853.77	2275	1931	3022.06	1977.65	2246	1866	2729.38	1761.44	1673	1272	2376	1984
	11429-80	SL004923	hnRNP C1/C2	HNRNPC	1223	677	1150.42	433.122	1216	533	1164.61	558.879	1233	855	1141.53	327.431	1185	443	1230	713
	11430-49	SL007518	DTX1	DTX1	3095	546	3365.1	677.563	3103	497	3393.29	698.362	3083	613	3347.03	663.907	3051	482	3104	557
	11431-235	SL019447	RECQ1	RECQL	3652	2670	5120.24	5484.02	3439	2028	4818.28	5013.02	3983	3410	5320.77	5773.68	3475	1761	3686	2808
	11432-11	SL019453	PQBP1	PQBP1	101	135	101.321	129.024	102	171	97.1591	34.19	98	31	104.094	163.643	100	94	101	141
	11433-11	SL019456	TECT2	TCTN2	929	765	883.91	2203.44	960	844	831.024	586.797	881	621	919.438	2794.75	975	977	921	718
	11436-6	SL008211	AINX	INA	717	1113	683.09	581.826	685	570	669.485	443.391	767	1629	691.912	657.561	799	1494	701	1025
	11438-6	SL019476	DNJB2	DNAJB2	5499	2950	7309.17	2521.86	5409	2279	7248.46	2513.36	5639	3757	7348.35	2529.85	4865	1772	5619	3110
	11439-88	SL019482	RHPN2	RHPN2	906	632	872.583	1276.3	892	397	845.369	480.431	928	881	887.221	1587.69	945	609	899	637
	11440-58	SL004268	SOCS-3	SOCS3	1090	2895	1066.56	2502.55	1030	363	1131.51	3928.54	1182	4599	1025.27	576.594	1156	444	1077	3151
	11441-11	SL007082	PYGL	PYGL	6417	3838	7962.21	4147.68	6479	4022	7901.49	4488.82	6319	3534	8002.2	3918.15	5654	4116	6561	3767
	11442-1	SL008968	DNER	DNER	1098	2300	1032.45	2030.59	1142	2695	1024.7	1889.07	1029	1492	1039.06	2122.78	1181	3219	1082	2081
	11444-49	SL019460	RPC6	POLR3F	405	1359	371.187	343.402	417	1728	376.766	324.984	386	288	367.932	355.696	523	3345	383	279
	11448-34	SL016433	GALK1	GALK1	6766	4590	8152.84	3999.38	6734	4383	8262.07	3964.06	6815	4894	8083.81	4026.06	5198	3104	7063	4763
	11449-22	SL008129	CAZA1	CAPZA1	5629	3888	7915.25	4922.39	5575	4107	7887.51	5029.8	5712	3523	7938.04	4861.21	4475	2496	5847	4063
	11454-87	SL012996	EIF3G	EIF3G	15568	10422	18187.9	8463.92	15503	10556	18277.5	8830.41	15670	10215	18123.6	8223.09	12070	6864	16231	10842
	11456-2	SL019448	MAGBA	MAGEB10	413	568	394.541	229.267	413	365	406.293	319.378	415	785	387.096	143.291	454	1200	406	333
	11457-53	SL014942	GALE	GALE	676	253	673.547	227.151	685	194	678.121	225.281	664	324	670.884	228.77	671	177	677	265
	11458-30	SL016460	PCBP1	PCBP1	51212	30075	64368.6	22220.2	50563	30248	63528.4	22391.3	52217	29789	64904.7	22084.6	41734	20689	53007	31220
	11459-81	SL007290	ELL	ELL	1376	593	1322.39	254.481	1382	588	1326.01	243.241	1367	599	1320.12	261.851	1368	375	1377	625
	11462-8	SL011160	RBM9	RBFOX2	447	407	362.842	1481.94	441	442	341.706	308.533	456	348	376.797	1890.35	438	117	449	441
	11464-9	SL013813	RELB	RELB	894	394	870.112	1643.79	890	271	837.943	975.673	900	531	889.288	1961.63	928	506	887	369
	11465-4	SL019454	GP135	GPR135	566	831	566.302	1681.1	555	755	600.599	2086.16	582	938	544.653	1359.66	541	376	571	892
	11468-15	SL019467	RBM19	RBM19	1249	3497	1130.13	2381.67	1300	4069	1160.84	2921.84	1171	2352	1108.63	1957.94	1591	6665	1185	2474
	11476-43	SL009023	VPS4A	VPS4A	3092	2017	3990.11	1664.45	3073	2037	3911.43	1697.43	3121	1986	4040.74	1640.5	2572	1432	3190	2095
	11480-1	SL006130	Aldehyde dehydrogenase, class 3	ALDH3A1	237	150	237.276	477.368	239	181	239.411	530.318	234	82	235.977	440.95	233	71	238	161
	11481-25	SL007547	TIMD3	HAVCR2	4630	14562	4174.84	13470.9	4641	13645	4113.08	13756.9	4614	15883	4184.04	13198.6	5216	17073	4519	14036
	11486-26	SL019479	ZN174	ZNF174	1211	2548	1139.79	2896.86	1258	3032	1104.78	1602.72	1137	1519	1163.9	3495.91	1413	4244	1173	2076
	11490-42	SL019457	UBL4A	UBL4A	1761	1110	2572.02	1293.11	1754	1181	2617.16	1343.34	1771	992	2542.57	1259.72	1449	1065	1820	1109
	11493-169	SL019474	DYL2	DYNLL2	6973	5774	11196.2	5964.83	6937	5799	11312.1	6173.71	7028	5737	11122.4	5833.26	5424	4636	7266	5921
	11494-4	SL019480	ELL2	ELL2	1062	1566	1050.42	1428.74	1055	1380	1047.74	996.42	1074	1817	1052.92	1653.47	1114	2685	1053	1246
	11510-31	SL005699	Apo L1	APOL1	16460	3779	15813.3	3651.3	16882	3890	15746.6	3621.78	15805	3503	15864	3672.98	18580	4902	16058	3381
	11513-92	SL002722	CD38	CD38	496	223	490.245	548.685	498	221	491.422	451.078	493	226	489.539	605.067	504	214	495	224
	11514-196	SL004557	CD59	CD59	7670	1893	6006.01	1751.98	7383	1914	5784.49	1511.77	8115	1772	6146.19	1877.75	7314	2997	7738	1593
	11516-7	SL006131	FABPL	FABP1	1616	2285	1215.85	330.639	1667	2907	1223.96	357.148	1538	460	1210.28	312.58	1670	3970	1606	1797
	11530-37	SL010978	HEM3	HMBS	22631	17506	49596.1	22822.3	21645	17556	47054.2	24895.3	24158	17327	51268.1	21228	21759	17112	22796	17579
	11531-24	SL017424	GI24	VSIR	1449	2135	1303.93	982.836	1417	1689	1310.02	1162.52	1497	2683	1300.53	848.249	1113	1382	1512	2243
	11534-6	SL019063	LRIT3	LRIT3	432	907	395.931	378.224	415	607	405.309	437.066	459	1235	390.117	335.497	443	710	430	940
	11536-9	SL019540	MYSM1	MYSM1	1239	2783	1226.14	2155.52	1216	2574	1251.8	2747.32	1275	3079	1210.49	1668.94	1109	925	1264	3007
	11537-12	SL008830	TFR2	TFR2	662	2467	558.625	1013.11	704	3111	544.754	538.717	596	718	565.981	1226.26	574	264	678	2688
	11538-216	SL019512	DCMC	MLYCD	672	809	693.177	602.209	687	1003	690.054	505.042	649	327	695.71	659.166	640	357	678	868
	11539-4	SL008136	ATPK	ATP5MF	1883	2499	1895.22	1926.21	1925	3086	1902.59	1977.06	1819	1080	1891.34	1897.68	1840	1056	1891	2687
	11540-37	SL012328	FOXO3A	FOXO3	1121	1207	1445.17	1890.84	1082	588	1512.25	2895.35	1181	1781	1401.68	681.511	977	396	1149	1303
	11542-11	SL019529	TM230	TMEM230	2367	1814	2680.75	3435.6	2363	1875	2644.15	3688.36	2374	1716	2705.65	3270.6	2243	1257	2390	1900
	11543-84	SL006779	LIMA1	LIMA1	885	703	973.557	999.525	882	631	1013.31	1343.13	891	804	948.184	692.538	904	653	882	713
	11544-39	SL010933	PHF3	PHF3	228	151	311.954	257.755	222	93	312.29	259.462	236	211	311.971	257.312	233	164	227	148
	11546-7	SL007558	CYGB	CYGB	547	1055	495.385	508.687	533	1061	491.385	528.291	570	1046	495.837	487.022	513	305	553	1143
	11547-84	SL019518	MUSK	MUSK	8252	17623	7044.08	10083.7	8465	19032	6803.15	9355.72	7921	15184	7209.09	10552.4	10178	29034	7887	14462
	11548-84	SL007184	MPIP1	CDC25A	482	3664	449.933	4408.24	557	4654	329.539	1522.39	366	814	529.29	5536.1	569	5268	466	3274
	11549-6	SL007314	ISL1	ISL1	1697	1390	1557.53	1526.44	1696	1247	1516.01	625.536	1698	1586	1585.62	1897.6	1816	2001	1674	1240
	11551-16	SL019534	HM20B	HMG20B	327	391	333.578	290.698	329	479	321.95	265.149	325	185	341.201	306.647	373	837	318	220
	11556-19	SL015077	ARFG1	ARFGAP1	1327	276	1351.34	351.699	1340	300	1356.54	394.053	1306	232	1347.44	320.212	1348	199	1323	288
	11557-3	SL007679	SMUF1	SMURF1	670	454	725.514	196.856	670	490	725.925	249.472	670	391	725.388	153.827	663	211	671	487
	11560-76	SL007428	NFAC4	NFATC4	475	265	465.776	508.113	474	215	478.062	581.223	476	328	458.076	455.715	467	135	476	283
	11562-9	SL014854	DPOE2	POLE2	411	2273	369.95	938.676	451	2912	376.401	526.424	348	171	366.038	1130.71	380	490	417	2469
	11563-51	SL016500	SYTL4	SYTL4	2948	1144	2978.41	815.93	2967	950	2988.1	903.89	2920	1392	2972.8	755.272	2925	1438	2953	1079
	11565-58	SL019525	ZNF23	ZNF23	382	1523	377.868	2009.32	358	756	326.631	303.101	418	2243	411.769	2573.19	379	917	382	1613
	11566-48	SL009148	Keratin 72	KRT72	229	395	282.722	1153.52	235	479	327.362	1819.2	220	205	254.01	222.957	223	122	230	428
	11567-23	SL019535	ZNF10	ZNF10	1053	724	1011.13	525.909	1067	802	1033.19	688.273	1030	581	997.236	386.53	1097	576	1044	748
	11568-2	SL007323	FKB1B	FKBP1B	789	867	732.765	879.369	762	514	721.045	490.107	830	1228	740.73	1060.08	657	554	814	913
	11570-94	SL019514	BAP29	BCAP29	608	446	554.927	203.454	607	385	554.389	193.333	608	528	555.452	210.264	614	293	606	470
	11571-75	SL018232	NKG2E	KLRC3	2438	2504	2659.21	4679.22	2495	3049	2689.43	5127.31	2350	1252	2640.89	4377.1	2415	1912	2443	2601
	11572-4	SL010968	DYN2	DNM2	8173	6823	11684.8	6183.47	8123	6862	11724.5	6469.09	8250	6764	11661.6	5996.23	5944	4518	8595	7099
	11573-3	SL017909	SRSF6	SRSF6	410	499	363.05	230.619	410	623	353.894	211.227	409	180	369.032	242.692	466	768	399	428
	11582-63	SL007975	DNJA2	DNAJA2	664	809	913.922	2444.24	675	1005	907.184	2490.3	649	325	918.418	2420.49	604	510	676	854
	11587-5	SL019521	MGAP	MGA	1963	2724	1835.73	1519.02	2015	3160	1843.04	1494.2	1883	1855	1832.25	1538.96	1911	617	1973	2959
	11590-5	SL019537	RBM23	RBM23	599	377	974.666	1634.37	595	441	963.053	1749.91	605	247	982.69	1559.12	585	118	602	408
	11591-43	SL007011	PRC1	PRC1	248	233	227.779	210.321	249	243	227.195	183.522	247	218	228.343	226.567	253	233	247	233
	11592-1	SL011997	ELAV1	ELAVL1	945	1818	995.708	1997.36	901	670	1107.94	3058.89	1014	2780	922.941	713.245	877	770	958	1954
	11593-21	SL003188	MIG	CXCL9	436	289	420.672	283.81	439	358	423.852	244.317	432	117	418.797	307.46	434	151	437	308
	11596-47	SL019527	ZN75D	ZNF75D	462	1118	399.894	180.093	480	1424	396.7	149.814	434	211	402.209	197.688	451	216	464	1215
	11601-26	SL019516	DHX8	DHX8	903	808	887.29	536.57	916	845	880.542	389.66	883	745	892.082	614.645	861	910	911	787
	11606-22	SL019538	DNJB6	DNAJB6	636	349	830.336	374.81	634	415	823.263	398.182	638	210	835.022	359.575	591	153	644	374
	11607-15	SL016389	BRD1	BRD1	415	737	409.11	1188.82	409	570	424.695	1308.32	424	939	398.948	1107.59	413	441	416	781
	11608-5	SL019511	MLP3B	MAP1LC3B	14536	7237	18735.7	6386.61	14379	7402	18677.2	6572.03	14778	6970	18775.2	6268.08	11696	4692	15074	7505
	11614-29	SL013071	ERH	ERH	5017	4566	5080.45	4881.16	4934	4892	5069.04	6285.82	5146	4007	5088.31	3707.84	4558	1911	5104	4905
	11615-16	SL016537	DAPP1	DAPP1	29527	23009	39492.2	20664.8	29886	23454	41039.7	21296.6	28970	22300	38478.8	20187.4	22569	15539	30845	23941
	11616-9	SL013812	HSF1	HSF1	1131	776	1377.14	1615.17	1111	756	1364.55	1625.61	1161	806	1385.66	1612.62	1109	588	1135	807
	11617-1	SL004121	LFA-1 alpha-L chain	ITGAL	889	446	852.527	450.574	900	498	854.25	308.058	873	350	851.618	523.798	899	349	888	462
	11618-83	SL007101	MYB	MYB	431	242	368.616	311.669	431	218	358.386	101.276	431	274	375.504	392.442	442	233	429	243
	11626-7	SL008563	UB2V1	UBE2V1	2234	1446	4061.93	1777.01	2203	1500	3953.41	1831.17	2284	1359	4133.72	1740.29	1980	1709	2283	1386
	11633-89	SL013002	AHSA1	AHSA1	4854	2265	4658.21	1141.12	4851	2323	4701.72	1160.96	4858	2173	4628.75	1127	4384	1578	4943	2363
	11634-32	SL016376	RGS10	RGS10	42358	31830	54560.4	23735.7	42301	32229	55443.2	24582.2	42446	31214	53992.5	23180.6	31748	20864	44368	33127
	11636-33	SL004811	Transgelin-2	TAGLN2	8908	6382	9447.46	5506.12	8891	6664	9746.72	5890.89	8935	5922	9245.14	5222.78	7121	3969	9247	6690
	11638-42	SL019577	B3GT2	B3GALT2	972	1201	907.407	629.438	985	1502	922.027	682.773	951	431	898.476	593.807	1021	2690	962	590
	11643-73	SL019554	DTX3L	DTX3L	576	1396	701.752	585.435	583	1716	700.039	376.16	565	637	703.045	689.345	509	205	588	1520
	11645-9	SL012417	P4HA1	P4HA1	699	194	716.36	1272.87	706	221	720.378	1145.14	689	140	712.945	1352.46	698	196	700	193
	11646-4	SL005434	Carbohydrate sulfotransferase 9	CHST9	740	770	604.068	427.19	748	439	622.115	502.969	728	1102	591.954	370.325	729	850	742	754
	11647-6	SL006312	Frizzled-10	FZD10	1894	962	1896.47	601.436	1927	1148	1906.07	629.516	1843	560	1890.51	583.225	1953	1659	1883	762
	11649-3	SL019547	SMAP1	SMAP1	6258	5394	5420.49	3233.43	6265	5204	5571.5	3352.38	6247	5677	5320.33	3151.8	4881	3624	6518	5630
	11653-69	SL019569	SC6A9	SLC6A9	128	263	115.084	201.321	128	278	111.822	77.2093	127	238	117.293	251.411	126	173	128	277
	11654-77	SL019578	NRSN1	NRSN1	675	2741	562.925	379.129	669	3016	573.246	475.421	684	2250	556.479	301.46	943	5732	624	1645
	11656-110	SL007751	EVL	EVL	1329	794	1287.11	405.95	1337	957	1294.14	390.864	1317	436	1282.82	416.194	1279	366	1339	851
	11657-86	SL006979	SOCS7	SOCS7	392	1044	361.446	493.606	367	170	359.432	293.621	431	1653	362.941	589.322	467	2323	378	524
	11659-31	SL011224	EPN4	CLINT1	5610	6102	7735.03	6067.66	5657	6611	8132.35	6698.77	5538	5219	7477.67	5613.67	3885	3147	5937	6461
	11661-11	SL019570	NALP1	NLRP1	410	1037	441.184	2917.93	432	1303	455.427	3315.14	375	328	431.416	2636.15	400	560	412	1104
	11664-32	SL019543	ARFG2	ARFGAP2	7281	6765	8244.99	5438.16	7291	6889	8358.63	5438.05	7265	6570	8170.73	5442.66	5149	4338	7684	7060
	11666-72	SL019551	RGS8	RGS8	3978	1070	3961.67	1853.58	3977	763	4018.18	2664.06	3978	1420	3924.63	1033.17	3939	751	3985	1120
	11667-29	SL019556	TENC1	TNS2	330	780	287.854	220.199	312	159	292.299	180.88	359	1229	285.076	242.857	393	1815	318	315
	11669-39	SL019571	SO5A1	SLCO5A1	523	1750	465.393	681.414	518	2066	460.868	624.288	530	1092	468.787	717.86	532	1231	521	1832
	11671-19	SL019544	BRPF1	BRPF1	1228	1151	1184.91	994.873	1226	1205	1193.03	1269.13	1230	1063	1180	769.104	1247	926	1224	1189
	11672-17	SL019549	KI16B	KIF16B	3344	606	3440	617.131	3361	660	3453.43	655.193	3318	511	3431.51	591.262	3361	488	3341	626
	11677-17	SL019579	ZDH14	ZDHHC14	215	1267	193.034	634.423	210	1025	182.212	273.362	224	1571	200.38	785.886	178	210	222	1379
	11678-105	SL019586	CXD2	GJD2	553	2091	504.744	1655.67	552	2416	521.336	2066.49	555	1452	493.988	1327.44	490	594	565	2266
	11681-8	SL007271	NUPL	AGFG1	5854	4097	8971.08	4831.26	5852	4172	9150.06	5009.15	5857	3980	8854.15	4711.66	4547	2638	6102	4274
	11682-7	SL015231	TXNIP	TXNIP	1804	1215	1808.74	1498.12	1828	1338	1817.62	1437.78	1768	996	1804.09	1539.86	1806	1861	1804	1050
	11683-19	SL019567	GGA3	GGA3	4041	5069	5692.58	4061.79	4099	5815	5861.15	4244.47	3952	3623	5584.25	3942.32	2918	2442	4254	5399
	11690-47	SL019558	APC7	ANAPC7	666	2981	560.674	288.274	683	3631	562.234	294.199	640	1491	559.977	285.117	631	612	673	3240
	11692-21	SL019573	SHC4	SHC4	619	317	613.916	770.298	611	176	636.706	1163.41	630	457	598.767	318.545	617	158	619	339
	11696-7	SL008838	RABP2	CRABP2	15691	4540	13305.9	3933.49	15582	4606	13138.5	4031.52	15860	4432	13403.8	3865.45	15693	5579	15691	4316
	11699-16	SL014919	TP4A2	PTP4A2	1404	5554	1671.51	1025.51	1481	7107	1729.16	1426.4	1284	615	1634.3	643.783	1167	768	1448	6047
	11708-2	SL007868	LCN1	LCN1	746	1989	720.047	715.693	771	2540	715.99	547.466	709	301	722.946	808.16	737	312	748	2165
	11709-29	SL015112	CPT1B	CPT1B	1963	1223	1916.74	646.235	1969	1212	1922.56	463.527	1953	1239	1912.83	742.399	2027	1848	1950	1064
	11715-1	SL019568	PO2F1	POU2F1	146	230	164.443	1110.12	149	285	146.315	245.354	141	95	176.465	1414.46	147	190	146	237
	11716-28	SL019575	LRIT2	LRIT2	805	3237	792.435	4368.25	837	4014	686.055	1155.49	755	1322	862.912	5541.61	717	853	821	3510
	11816-84	SL007025	JAK2	JAK2	9138	6804	13873	7165.31	9147	6710	14098.4	6783.8	9123	6950	13723.1	7408.16	7120	4532	9520	7090
	11825-27	SL013877	PRGC1	PPARGC1A	582	566	557.31	1575.32	587	631	565.269	1154.53	575	447	552.628	1800.54	555	238	587	608
	11827-7	SL019486	RORG	RORC	241	645	239.196	1957.44	239	554	203.409	200.674	245	766	261.978	2512.83	242	303	241	691
	11837-7	SL004859	GITR	TNFRSF18	240	450	250.582	2456.82	247	547	285.363	3488.65	229	229	228.561	1442.57	231	255	241	478
	11838-130	SL010815	FA38A	PIEZO1	393	2740	359.671	1516.51	414	3378	304.181	531.558	360	1209	396.325	1902.71	438	1805	384	2884
	11872-9	SL019027	PCDGD	PCDHGB1	103	231	113.564	715.537	106	283	134.711	1133.35	99	111	99.9593	110.87	96	52	105	251
	11910-27	SL019039	DLX4	DLX4	582	463	898.499	672.628	589	469	933.162	582.4	571	453	875.826	725.476	469	334	604	480
	11911-13	SL019048	LRC4B	LRRC4B	181	254	177.909	291.232	182	277	184.945	443.437	178	215	173.462	112.047	175	173	182	267
	11926-23	SL012582	P34	AAGAB	3985	3022	5280.99	3625.34	4034	3093	5396.5	3588.98	3910	2910	5205.73	3653.34	3262	3140	4122	2981
	11934-9	SL015014	INT3	INTS3	342	2061	311.825	1545.34	298	974	268.245	697.529	411	3058	340.792	1906.6	389	1821	333	2103
	11952-1	SL018084	IGDC3	IGDCC3	584	325	562.22	272.689	584	344	562.561	316.879	584	293	562.224	240.454	603	335	581	323
	11955-1	SL008179	RHG01	ARHGAP1	1293	1335	1496.01	942.958	1304	1616	1461.23	590.838	1276	707	1518.21	1115.03	1217	733	1307	1420
	11967-23	SL013765	RABP1	CRABP1	1403	374	1320.63	495.596	1406	363	1322.35	455.391	1398	391	1319.35	520.803	1425	438	1398	361
	11969-5	SL004807	S100A2	S100A2	463	840	430.455	623.687	443	490	431.847	972.794	495	1194	429.294	169.243	429	220	470	911
	11988-24	SL015251	PTPRH	PTPRH	1136	2210	1027.18	1681.92	1131	2250	975.987	694.51	1144	2147	1059.61	2088.84	1082	899	1146	2378
	11989-35	SL019200	EMC1	EMC1	686	599	702.728	931.809	693	680	678.894	269.104	674	446	718.577	1178.85	678	452	687	623
	12001-7	SL006520	ZO1	TJP1	765	2539	684.153	1609.66	725	1570	658.318	1177.62	828	3552	701.176	1840.39	655	324	786	2765
	12008-3	SL007098	CD7	CD7	831	2093	680.96	385.405	875	2574	715.358	418.966	761	947	658.676	361.215	860	2746	825	1945
	12014-19	SL019226	PTPS	PTS	366	851	359.341	201.749	363	921	360.346	223.926	371	731	358.821	186.464	328	106	373	927
	12016-60	SL013756	CBL	CBL	13190	9149	20666.7	11151.3	13193	9305	20929	11152	13185	8906	20491.2	11157.8	11222	6305	13563	9549
	12018-84	SL019230	TPK1	TPK1	900	606	935.726	544.818	893	518	952.858	758.121	910	721	924.843	342.801	907	1015	899	491
	12020-39	SL010883	PMGE	BPGM	499	427	1796.06	1528.36	467	454	1589.19	1538.02	548	374	1930.93	1509.79	510	543	497	401
	12022-12	SL000132	SMAD4	SMAD4	428	350	587.934	317.932	424	361	570.473	239.525	435	333	599.312	359.968	377	211	438	370
	12030-82	SL004900	Desmin	DES	1842	3038	1775.69	1750.98	1876	3537	1744.02	1210.81	1790	2039	1797.1	2029.93	1723	1195	1865	3272
	12033-3	SL007012	BUB1	BUB1	502	2734	469.423	1424.16	485	1681	506.851	2011.47	529	3832	445.639	852.36	627	2820	478	2717
	12034-28	SL004613	CAP 1	CAP1	7612	7037	10075.8	6247.61	7464	6954	10122.2	6489.38	7842	7161	10046.3	6095.58	6187	5567	7882	7252
	12041-33	SL013773	HS71L	HSPA1L	914	954	922.013	1908.56	924	1118	919.81	1851.75	900	621	923.414	1949.68	987	1330	900	865
	12046-51	SL011216	TADBP	TARDBP	544	1253	570.653	468.496	560	1601	559.899	379.673	519	176	577.822	519.166	517	188	549	1364
	12329-21	SL013834	KS6A1	RPS6KA1	239	121	248.87	89.2871	241	143	247.266	93.408	236	74	249.986	86.5948	235	73	240	128
	12332-7	SL019680	EF2K	EEF2K	2089	4883	2166.74	5421.27	2187	5727	2120.31	4083.1	1937	3156	2199.89	6149.4	2084	3256	2090	5134
	12333-87	SL010958	RPIA	RPIA	839	276	1115.81	469.411	825	271	1073.86	462.338	861	283	1143.11	472.986	797	264	847	278
	12334-25	SL004695	cSHMT	SHMT1	1153	937	1946.29	1500.99	1169	959	1991.38	1545.01	1130	903	1917	1473.8	890	712	1203	966
	12338-27	SL019671	EGFLA	EGFLAM	8544	2491	7323.72	1936.77	8705	2490	7626.84	2164.28	8293	2473	7119.07	1739.76	8341	1909	8582	2585
	12340-17	SL011196	SYAC	AARS1	5534	4379	6186.04	3389.58	5588	4483	6402.61	3584.74	5451	4214	6045.1	3252.16	3952	2852	5834	4551
	12341-8	SL007465	DUS6	DUSP6	1944	1352	1797.05	705.652	1969	1688	1803.72	703.543	1904	494	1791.32	705.647	1889	545	1954	1455
	12343-14	SL011226	CENB2	ACAP2	753	329	1015.47	716.966	745	271	1037.96	661.805	765	403	1001.1	751.827	729	449	757	301
	12345-4	SL019703	APC10	ANAPC10	795	173	803.989	661.218	797	196	824.333	904.642	792	127	790.926	437.547	792	155	796	176
	12347-29	SL019675	CCM2	CCM2	3494	1636	3652.5	1736.11	3492	1714	3661.65	1291.17	3498	1508	3647.87	1975.46	3320	934	3527	1736
	12348-46	SL019681	SYSM	SARS2	2118	1544	2339.74	2489.55	2088	1510	2398.01	3574.35	2165	1594	2301.35	1394.01	1743	1156	2189	1597
	12350-86	SL018899	ETS2	ETS2	1784	1465	1601.74	3294.46	1783	1148	1588.55	1971.83	1785	1851	1611.39	3929.39	1828	557	1776	1579
	12352-70	SL019698	ARRD3	ARRDC3	1047	7447	872.53	4668.73	897	3428	759.749	2849.84	1280	11096	947.095	5548.98	1611	13494	941	5608
	12355-223	SL019676	RRFM	MRRF	1395	612	1320.07	602.42	1403	712	1314.47	493.093	1383	411	1323.53	664.866	1318	455	1410	636
	12356-65	SL005002	Sorcin	SRI	1733	1071	2658.13	1055.93	1711	762	2628.7	1085.05	1767	1423	2677.99	1037.24	1627	2060	1753	748
	12357-41	SL016390	SNP29	SNAP29	988	1263	931.116	1297.75	979	1260	915.553	977.719	1001	1267	941.848	1471.87	942	1153	997	1282
	12358-6	SL007325	IGBP1	IGBP1	4779	3166	6640.85	3086.68	4740	3217	6435.54	2695.53	4839	3084	6774.56	3313.58	3855	2486	4954	3249
	12361-102	SL008513	RRAS2	RRAS2	688	2085	560.875	721.179	726	2638	548.379	495.465	630	539	569.39	837.409	676	1003	691	2231
	12363-70	SL015111	TRIB2	TRIB2	1118	2434	1087.43	927.796	1124	2271	1057.37	458.937	1109	2668	1107.64	1134.5	1060	809	1129	2631
	12365-108	SL009453	RUVB1	RUVBL1	2053	4020	2173.54	1182.72	2050	4457	2189.8	1563.33	2057	3228	2163.84	852.435	1843	720	2093	4372
	12366-16	SL008832	CRGD	CRYGD	339	659	297.704	663.107	342	754	292.92	311.287	336	475	301.018	815.432	318	173	343	714
	12367-52	SL019694	MACOI	MACO1	133	129	190.261	1212.93	133	110	219.732	1876.77	134	153	171.295	381.312	131	111	134	132
	12368-18	SL013848	PCAF	KAT2B	413	1805	420.811	710.645	376	168	402.98	244.467	471	2874	432.622	892.665	380	137	420	1967
	12370-30	SL006348	Apo F	APOF	14127	6393	12234	5236.89	13045	5560	11959.1	4706.67	15802	7191	12395.4	5549.53	12673	6731	14402	6290
	12373-73	SL014875	TRA2B	TRA2B	2696	2701	2726.35	3128.31	2623	972	2699.05	2837.3	2810	4137	2744.52	3311.43	2651	1470	2705	2875
	12374-8	SL019686	PA1B3	PAFAH1B3	4414	5061	14075	9098.89	4273	5449	12926.7	10391.6	4633	4387	14829.1	8075.05	4408	6949	4416	4619
	12376-85	SL003762	p19-INK4d	CDKN2D	2679	2124	3677.01	2199.2	2669	2104	3731.04	2412.64	2695	2156	3642.55	2050.56	1923	1323	2822	2215
	12378-71	SL012578	TPSN	TAPBP	3491	2613	3096.77	1694.32	3462	2446	3131.51	1708.07	3535	2852	3071.96	1682.08	5318	5293	3145	1438
	12381-26	SL008046	CBR1	CBR1	2426	1584	3348.96	1847.38	2420	1687	3382.95	1973.91	2437	1410	3327.3	1764.58	2322	890	2446	1683
	12382-2	SL019687	DDX58	DDX58	634	709	675.739	553.742	652	887	683.945	752.546	606	250	670.77	373.407	594	283	641	763
	12384-92	SL019700	CSN7B	COPS7B	2483	2024	2577.89	2021.73	2594	2103	2704.04	2350.8	2312	1882	2500.43	1774.97	2479	1754	2484	2071
	12385-4	SL006471	CAN3	CAPN3	3403	5514	3710.75	3867.32	3218	3481	3458.19	4847.5	3690	7656	3877.01	3068.22	3734	6039	3341	5407
	12386-11	SL012837	AMPB	RNPEP	4396	2839	5183.86	1315.75	4334	1087	5058.16	1262.39	4491	4325	5266.5	1342.62	4386	1208	4397	3051
	12387-7	SL013045	PDLI4	PDLIM4	1139	4333	559.303	1985.22	1040	2577	491.982	1306.79	1292	6127	604.105	2325.82	1559	9459	1059	2317
	12389-4	SL007790	ORC6	ORC6	1295	1569	1158.15	510.052	1308	1353	1170.86	323.639	1275	1856	1150.27	601.987	1285	1232	1297	1626
	12391-27	SL019695	PDZD7	PDZD7	386	654	371.935	346.116	396	769	381.732	397.599	370	418	365.996	308.91	357	192	391	708
	12392-30	SL019701	ARL1	ARL1	1374	353	1546.18	323.282	1372	298	1574.26	359.194	1377	425	1528.14	296.772	1399	391	1369	345
	12394-53	SL006601	CP054	C16orf54	620	5386	488.952	2179.01	639	6014	509.891	2050.82	591	4236	476.056	2264.14	828	6272	581	5202
	12395-86	SL019677	SYDM	DARS2	12119	12648	16040.2	12478.3	11924	12602	16335	12845.8	12422	12717	15848.3	12242.7	8903	8914	12728	13150
	12396-19	SL006368	HIBCH	HIBCH	6559	6251	6808.25	4965.83	6525	6234	7058.58	5302.33	6612	6281	6642.07	4730.36	4866	4456	6880	6487
	12398-15	SL019692	PAX4	PAX4	455	1148	440.272	773.283	425	689	424.934	467.241	501	1619	449.681	920.361	411	221	463	1248
	12399-194	SL013198	CCD50	CCDC50	1315	707	1661.33	2905.5	1315	709	1609.35	779.647	1316	705	1695.84	3684.6	1216	656	1334	715
	12400-25	SL015259	UBE2T	UBE2T	590	1522	561.388	416.685	608	1941	554.533	232.973	562	271	565.843	501.978	556	201	596	1658
	12401-3	SL019706	STALP	STAMBPL1	1326	419	1285.76	402.172	1326	350	1293.62	516.457	1326	508	1280.54	306.899	1258	262	1339	442
	12403-30	SL019678	RB39B	RAB39B	1144	627	1153.93	1312.88	1145	661	1131.73	431.064	1141	571	1168.64	1652.91	1210	754	1131	599
	12406-119	SL000635	ARHI	DIRAS3	1001	1746	1003.66	1037.17	1013	2135	1019.6	1327.24	982	842	993.661	797.061	991	862	1003	1867
	12408-333	SL015330	RB22A	RAB22A	1282	5431	1506.81	2514.33	1157	2257	1522.75	2323.78	1474	8201	1497.55	2637.02	1547	11305	1231	3301
	12409-90	SL019707	RAB7B	RAB7B	844	1354	780.398	2476.77	827	1047	775.274	2980.74	870	1725	784.612	2093	878	1682	837	1282
	12411-60	SL019679	MAX	MAX	2157	1904	2357.67	1614.59	2197	1983	2529.98	1715.25	2094	1773	2246.73	1538.74	1679	1253	2247	1991
	12415-122	SL011710	EDF1	EDF1	2186	1684	2079.95	600.409	2176	752	2105.73	773.292	2202	2520	2063.43	454.838	2303	3834	2164	768
	12417-46	SL019708	TPRKB	TPRKB	1023	191	1044.06	278.75	1017	213	1039.38	225.96	1032	152	1047.02	308.47	1015	155	1024	197
	12420-10	SL019684	GPD1L	GPD1L	8803	3158	8789.33	2749.85	8856	3121	8768.3	2733.01	8720	3214	8802.21	2761.71	9103	3780	8746	3023
	12422-143	SL019693	LX15B	ALOX15B	700	2675	556.057	2087.67	615	2103	612.942	2701.6	830	3372	520.203	1570.97	630	3114	713	2584
	12423-38	SL019697	A1CF	A1CF	1384	3071	1343.44	3033.69	1391	3174	1402.28	4453.56	1372	2905	1307.02	1529.9	1672	4432	1329	2735
	12424-107	SL019702	THYN1	THYN1	472	357	511.252	602.567	472	382	509.685	604.711	472	313	512.524	602.756	493	565	468	301
	12425-104	SL008834	ARF6	ARF6	1387	450	1332.59	284.024	1394	549	1334.65	294.135	1377	222	1330.11	273.888	1333	192	1398	483
	12426-19	SL016520	MOL1B	MOB1A	3673	2200	3116.64	844.344	3711	2478	3130.13	831.655	3614	1678	3108.41	853.626	3333	2398	3737	2154
	12427-8	SL007185	MPIP2	CDC25B	3236	1678	3376.7	1976.91	3220	1347	3320.24	916.864	3263	2090	3414.62	2433.03	3115	479	3259	1818
	12428-2	SL015008	LYPL1	LYPLAL1	913	1304	945.009	1632.88	916	1366	919.075	670.131	909	1203	962.355	2030.1	948	1729	906	1208
	12430-78	SL011150	PAIP1	PAIP1	884	1468	868.32	461.642	908	1859	867.857	414.311	847	373	868.919	491.103	881	373	885	1593
	12431-13	SL019737	PELO	PELO	2279	5758	1941.32	2632.73	2331	6620	1889.85	2531.97	2200	4079	1976.28	2702.66	2077	3057	2318	6137
	12432-23	SL010232	CYBP	CACYBP	5615	4931	8767.36	5690.86	5623	4954	9007.05	5835.52	5602	4897	8608.6	5593.45	4252	3559	5873	5110
	12433-8	SL019709	ARL11	ARL11	4159	1064	5098.31	1239.3	4185	1119	5159.33	1353.58	4120	971	5058.61	1158.3	3724	1011	4242	1054
	12434-25	SL008617	K0174	IST1	3204	2760	4633.71	2112.41	3153	1967	4612.44	2176.15	3284	3662	4646.99	2071.23	2595	1341	3319	2938
	12436-84	SL005847	GST omega-1	GSTO1	2049	631	2552.61	636.158	2040	720	2519.34	652.854	2062	461	2574.86	624.524	2137	564	2032	642
	12437-18	SL019726	ULK3	ULK3	493	472	484.399	636.953	484	339	476.764	440.836	506	625	489.773	738.41	530	908	486	330
	12438-127	SL014754	3MG	MPG	496	930	641.251	737.626	507	1135	651.693	876.858	480	456	634.777	633.003	577	1990	481	527
	12439-67	SL004395	ISGF3	IRF9	430	495	463.892	2737.09	421	398	408.988	353.239	445	616	500.292	3509.71	412	138	434	537
	12442-4	SL019715	RHOD	RHOD	579	4180	427.635	2763.32	597	4602	371.175	1282.57	552	3429	464.68	3401.25	567	4929	581	4024
	12444-39	SL006967	NR5A2	NR5A2	503	937	486.271	878.733	515	1183	516.263	1283.24	484	260	467.259	455.044	506	383	502	1008
	12445-50	SL019727	ANR27	ANKRD27	901	653	882.869	736.763	908	660	875.881	368.339	891	642	887.82	900.181	888	584	903	665
	12449-16	SL012991	PPIH	PPIH	1497	1043	2218.12	2528.18	1492	1109	2138.19	1102.85	1506	932	2271.15	3127.5	1177	680	1558	1088
	12450-42	SL016459	PMVK	PMVK	1944	2439	2332.98	1436.26	1965	2942	2311.45	1206.5	1913	1328	2345.81	1569.22	1704	5125	1990	1448
	12451-62	SL018858	BACH1	BACH1	1648	1116	1599.89	502.883	1660	1330	1595.75	433.43	1629	661	1602.55	543.846	1612	356	1655	1207
	12452-32	SL019721	SV422	KMT5C	986	1120	971.426	2023.33	993	797	939.252	959.646	976	1488	992.89	2485.48	967	423	990	1208
	12453-161	SL019728	NXF1	NXF1	452	460	488.23	410.968	446	399	475.618	309.876	461	541	496.621	465.795	426	140	457	498
	12454-105	SL019732	NTM1A	NTMT1	543	700	512.958	719.588	532	513	538.076	991.706	560	917	496.288	465.977	646	1262	523	528
	12455-48	SL019739	MYNN	MYNN	570	625	549.338	543.265	580	769	539.03	553.999	556	284	556.337	537.57	576	471	569	651
	12456-5	SL019744	F263	PFKFB3	3468	3329	3472.89	1280.7	3439	1578	3461.39	1537.42	3514	4939	3481.26	1085.19	3786	7791	3408	1295
	12457-10	SL019711	MTND	ADI1	919	2489	866.839	2570.6	882	1271	786.914	800.715	975	3646	919.827	3242.78	839	601	934	2702
	12458-79	SL016506	CHP1	CHP1	4409	3627	4417.2	3113.32	4386	4329	4412.4	3538.72	4444	2120	4421.49	2811.16	4030	2665	4481	3777
	12459-13	SL007671	PKHA1	PLEKHA1	371	450	406.419	393.286	371	462	415.939	434.134	371	431	399.144	360.586	339	84	377	489
	12460-18	SL008613	PSA7	PSMA7	7504	4738	14578.4	6450.95	7310	5003	13984.6	7162.28	7804	4280	14966.9	5920.82	6409	4585	7712	4738
	12461-8	SL013283	SIRT5	SIRT5	3001	2650	3387.77	1895.57	2965	2750	3364.54	2105.49	3056	2487	3403.26	1750.22	3175	4598	2968	2085
	12462-20	SL019733	SETMR	SETMAR	777	5056	692.082	2207.17	800	5834	592.96	726.809	741	3530	757.704	2776.82	581	287	814	5512
	12463-7	SL019740	KLH13	KLHL13	2244	1141	2145.96	2317.13	2221	940	2178.71	3527.7	2279	1396	2125.43	893.544	2210	702	2250	1207
	12466-7	SL008019	ROA1	HNRNPA1	4747	2495	7839.34	5196.3	4620	2267	7605.77	5113.26	4945	2801	7994.17	5255.36	4356	2270	4821	2529
	12469-19	SL011230	MARE1	MAPRE1	13063	12280	17901.1	11012.8	13118	12420	18510.9	11441.1	12976	12066	17507.5	10724.1	9577	9337	13723	12656
	12471-47	SL007061	STAU1	STAU1	1784	1903	1958.42	1230.71	1781	2366	1954.99	1715.54	1788	751	1959.95	770.371	1599	369	1819	2068
	12473-48	SL015285	KCTD5	KCTD5	693	306	668.166	264.89	694	327	666.806	203.27	691	270	669.294	298.752	672	91	697	331
	12475-48	SL019722	CLIC5	CLIC5	6369	1552	5778.95	2346.71	5950	1322	5069.17	1337.63	7017	1657	6236.96	2718.83	6509	1452	6342	1570
	12476-50	SL013278	TIGAR	TIGAR	1248	3957	1167.49	2345.62	1287	4904	1116.74	1406.77	1186	1631	1201.75	2796.26	1143	840	1267	4300
	12477-42	SL019734	TSN	TSN	987	1099	1400.7	1142.89	997	1344	1375.74	1515.96	971	528	1417.84	816.94	914	560	1001	1173
	12478-15	SL008862	RL30	RPL30	7995	5853	11942.1	7443.38	7716	5218	11471.7	7445.73	8427	6699	12255.7	7442.43	7762	4581	8039	6064
	12479-50	SL014768	KAP1	PRKAR1B	3097	2925	3509.49	2788.44	3046	2904	3374.3	2342.6	3175	2956	3596.37	3046.75	2649	2468	3182	2996
	12480-9	SL019713	OTUD5	OTUD5	2279	947	2360.19	872.862	2271	637	2377.83	857.311	2292	1287	2349.61	883.558	2244	841	2286	965
	12482-5	SL007512	BPTF	BPTF	1263	815	1259.16	965.207	1276	975	1232.96	379.129	1243	472	1276.65	1203.35	1272	572	1262	854
	12483-62	SL007576	RORB	RORB	760	3376	730.632	2786.1	690	1994	777.472	3971.21	868	4784	701.074	1611.91	589	576	792	3672
	12484-67	SL011194	PIPNB	PITPNB	2571	1857	2514.41	977.821	2601	2313	2499.06	573.592	2524	704	2524.53	1169.35	2541	540	2577	2011
	12486-8	SL007708	GLRX2	GLRX2	815	1357	791.309	319.955	829	1723	794.553	301.789	793	305	789.309	331.917	771	853	823	1432
	12488-9	SL015331	MCTS1	MCTS1	772	813	510.311	837.567	769	994	527.49	1242.86	777	394	498.972	396.056	829	318	761	876
	12490-92	SL019720	LTOR3	LAMTOR3	1970	2496	2104.53	2144.94	1969	2967	2037.59	1760.22	1970	1498	2148.71	2365.95	1938	1104	1975	2679
	12493-42	SL019735	OTUB2	OTUB2	562	1493	563.967	316.315	580	1841	566.363	187.027	535	655	562.204	377.594	576	1007	560	1568
	12494-99	SL019741	GBRL2	GABARAPL2	2597	1687	4192.58	1984.12	2571	1694	4193.24	1998.55	2637	1678	4193.19	1978.05	2058	1276	2699	1736
	12497-29	SL015180	SDOS	NUDT16L1	8332	3316	8261.92	4327.41	8882	3376	8925.91	4041.56	7481	3032	7829.38	4458.73	8356	3073	8328	3361
	12498-12	SL019719	TX1B3	TAX1BP3	7369	3377	6876.61	3737.18	7296	3239	6974.28	3414.2	7483	3580	6815.41	3939.69	6447	2942	7544	3426
	12499-108	SL015171	SH3G2	SH3GL2	18730	16176	27181.3	15352.4	18452	16260	27012.4	15357.2	19160	16041	27284.6	15354.6	13370	10232	19745	16881
	12500-88	SL019730	SAE2	UBA2	2609	1127	4385.41	4350.93	2637	1191	4469.93	4936.9	2566	1020	4333.79	3931.78	2482	1228	2633	1106
	12501-10	SL008849	TBCA	TBCA	4589	2035	4143.71	1639.1	4706	2067	4495.72	1767.21	4408	1970	3913.53	1502.23	4570	1957	4593	2049
	12503-5	SL007451	SPR1	GPR68	673	948	757.456	1041.88	651	286	754.694	992.989	708	1471	759.847	1075.22	675	341	673	1023
	12504-26	SL008078	LMOD1	LMOD1	2037	3692	1896.1	2445.47	2087	4617	1830.51	1663.4	1959	1313	1939.32	2845.51	1898	1334	2063	3984
	12507-16	SL019723	IP3KC	ITPKC	671	1720	612.126	1102.49	672	1610	595.771	421.356	668	1878	621.928	1375.85	790	2957	648	1365
	12508-9	SL008756	CHMP3	CHMP3	4847	2988	4815.02	2376.51	4866	3207	4949.39	2393.34	4818	2614	4725.58	2365.25	4056	1770	4997	3145
	12509-115	SL019736	COMD1	COMMD1	2423	4566	2173.59	3199.27	2227	3857	2027.34	2676.78	2726	5474	2270.54	3500.93	2555	3924	2398	4678
	12510-3	SL019742	STAP1	STAP1	2304	1661	2167.18	661.428	2238	988	2142.52	777.68	2405	2347	2183.59	574.569	2161	527	2331	1796
	12511-83	SL019747	S41A2	SLC41A2	860	920	905.967	2123.19	860	753	892.533	1979.25	859	1131	915.654	2217.28	841	642	863	964
	12513-8	SL008826	GLTP	GLTP	1191	5225	1103.73	2776.54	1241	6584	1089.36	2227.08	1113	1567	1114.36	3088.43	1581	11457	1117	2760
	12514-16	SL004624	METTL1	METTL1	1147	1489	1054.94	368.474	1158	1788	1033.75	281.999	1129	835	1068.85	415.36	1135	902	1149	1575
	12515-45	SL019724	UCK2	UCK2	1029	2395	996.408	1256.1	1095	3056	1016.62	1503.79	927	373	983.744	1068.38	999	1634	1035	2513
	12516-13	SL019731	TEAD4	TEAD4	598	1108	543.567	512.55	577	608	530.169	251.998	630	1599	551.666	626.223	581	343	601	1199
	12517-52	SL003787	TFAR19	PDCD5	15115	5553	19313.2	5848.85	15063	5660	19342.1	6397.76	15195	5383	19292.2	5474.16	14549	5238	15222	5605
	12518-289	SL011258	PB1	PBRM1	828	1492	1062.67	1412.92	788	568	1077.9	1626.16	891	2274	1053.7	1259.21	780	457	837	1615
	12521-3	SL007230	CDN2C	CDKN2C	627	322	645.607	389.567	633	381	635.415	169.6	617	198	652.43	482.07	615	183	629	342
	12522-6	SL011201	RD23B	RAD23B	7900	3985	8820.79	2920.54	7901	4068	8771.66	3007.63	7899	3855	8852.33	2867.88	6670	3178	8133	4079
	12524-18	SL019774	SAT2	SAT2	1135	1656	1179.59	1943.37	1172	2099	1139.08	1256.93	1079	397	1206.16	2285.45	1107	304	1141	1801
	12527-50	SL013736	THA	THRA	1069	1416	1113.97	676.806	1066	1512	1119.41	476.511	1074	1255	1110.84	781.438	1148	1965	1054	1286
	12528-40	SL019761	WRIP1	WRNIP1	528	645	474.751	331.069	524	345	468.925	177.98	533	937	478.508	400.846	526	256	528	695
	12529-32	SL019753	FKBP6	FKBP6	2786	1060	2989.41	856.03	2799	785	3010.44	926.839	2766	1381	2978.14	807.605	2998	1612	2746	913
	12530-14	SL005032	CKS-1	CKS1B	3174	1347	3350.52	1605.72	3178	1436	3348.1	1275.03	3166	1195	3353.42	1791.91	3154	1718	3177	1265
	12531-5	SL019768	ERVV1	ERVV-1	1187	1546	1164.53	2947.57	1162	943	1233.16	3765.57	1226	2171	1121.49	2272.01	1273	1724	1171	1510
	12532-28	SL013788	UB2R1	CDC34	1302	3392	1271.12	1890.21	1248	1788	1240.88	1363.13	1385	4938	1291.43	2169.29	1500	6587	1264	2340
	12533-135	SL019781	CYH2	CYTH2	602	269	575.159	142.904	600	227	574.2	103.31	606	324	575.831	163.899	598	114	603	289
	12534-10	SL019796	CACO2	CALCOCO2	1845	987	1689.47	1309.84	1821	1102	1711.48	2000.7	1882	773	1675.49	487.932	1857	1351	1843	901
	12535-2	SL013748	XRCC1	XRCC1	409	666	355.353	579.816	401	687	374.533	763.193	421	631	343.182	421.399	414	515	408	690
	12536-46	SL019758	MTMR6	MTMR6	274	181	313.439	1218.15	275	199	310.544	1260.8	272	149	315.625	1193.06	268	101	275	193
	12537-88	SL013811	PURA	PURA	2154	1954	2841.14	1128.86	2132	1807	2817.44	1146.45	2187	2161	2856.65	1118.32	1879	1114	2206	2071
	12538-19	SL019759	RGS7	RGS7	584	1297	663.849	1649.71	588	1525	646.633	1714.46	579	832	675.362	1610.64	512	429	598	1402
	12540-25	SL019775	RHOG	RHOG	1422	595	1536.93	250.332	1428	747	1531.4	242.463	1413	201	1540.74	255.635	1435	186	1420	644
	12543-76	SL019752	ZN560	ZNF560	976	6844	901.756	5654.63	911	4938	785.97	5127.53	1075	9037	979.185	5985.91	739	1057	1020	7449
	12546-1	SL014839	SMTN	SMTN	1115	2299	1645.75	2302.12	1066	2217	1743.59	2812.35	1191	2419	1580.4	1901.6	1029	2514	1132	2256
	12548-75	SL019776	RRAGC	RRAGC	371	2103	258.489	810.432	359	1460	237.755	242.975	390	2825	272.304	1023.95	296	258	386	2291
	12549-33	SL014636	PTGD2	HPGDS	3386	1315	3198.15	2063.07	3433	1466	3052.68	1380.12	3314	1036	3293.59	2404.19	3337	1046	3396	1360
	12551-3	SL007599	ITCH	ITCH	2933	8063	2796.84	7170.04	2955	8371	2601.91	6498.67	2899	7566	2926.38	7588.85	3046	9593	2911	7742
	12553-5	SL010954	VRK1	VRK1	635	406	663.537	769.181	630	363	648.278	378.819	642	465	674.03	941.203	651	497	632	386
	12554-10	SL013725	RA51D	RAD51D	1042	3253	1262.76	582.565	946	447	1206.31	591.623	1191	5162	1300.45	574.594	908	444	1068	3542
	12556-7	SL006252	UBE2C	UBE2C	670	2305	592.046	1488.05	690	2754	584.095	1724.98	640	1342	598.167	1315.89	536	452	696	2506
	12557-18	SL019782	NOVA1	NOVA1	902	4939	781.836	3698.97	927	5738	766.279	4162.45	863	3344	791.477	3373.58	857	3542	910	5161
	12558-3	SL011269	UBS3B	UBASH3B	32926	31292	48316	28670.9	32893	31757	49636.9	29417.4	32977	30571	47440.2	28149.5	22752	19818	34853	32667
	12560-9	SL008415	NT5C	NT5C	2028	1450	2371.86	1413.01	2029	1748	2372.35	1968.24	2025	790	2371.29	885.048	1617	492	2105	1554
	12562-1	SL014979	PKN1	PKN1	994	368	1003.13	208.108	998	429	1006.92	198.897	986	245	1000.95	214.242	974	739	997	241
	12563-2	SL019770	TFIP8	TNFAIP8	1790	901	2398.59	1185.31	1801	907	2428.33	1232.13	1773	893	2379.46	1155.8	1692	820	1808	915
	12564-9	SL019777	NIP7	NIP7	2676	4584	2624.8	2620.47	2600	3913	2672.68	2395.29	2794	5463	2594.33	2762.23	2326	3565	2742	4750
	12568-14	SL017529	KEAP1	KEAP1	88	161	79.5568	59.1215	85	47	79.6498	63.5857	93	250	79.5506	56.193	101	368	86	72
	12569-25	SL004993	TCP-1-epsilon	CCT5	20725	16059	49375.5	23298	20628	16478	50005.3	24253.2	20874	15394	49008.6	22677.5	16380	12669	21548	16497
	12571-14	SL019778	ARL3	ARL3	1068	648	1618.75	1308.34	1088	696	1655.99	820.995	1037	563	1594.74	1546.94	872	390	1105	679
	12572-236	SL019783	EFS	EFS	1080	501	1078.21	766.205	1060	316	1071.74	1151.74	1111	696	1082.82	331.11	1073	548	1081	492
	12573-80	SL019797	TRIM3	TRIM3	623	315	952.372	684.714	620	312	977.743	858.737	626	318	935.808	543.588	540	204	638	329
	12574-36	SL000405	Endothelin 2	EDN2	1579	3714	1522.53	3685.03	1530	3679	1608.96	4581.27	1655	3769	1468.05	2971.63	1385	1442	1616	4001
	12575-30	SL008027	C1TC	MTHFD1	8942	8795	14245.7	9947.17	8607	6689	13963.4	11103.6	9460	11291	14439.1	9135.93	6896	7355	9329	8990
	12576-21	SL002732	MAGE-3	MAGEA3	381	498	404.479	737.181	370	191	408.636	730.858	399	758	402.16	743.268	360	56	385	542
	12577-100	SL002091	FLAP endonuclease-1	FEN1	745	2477	630.085	619.581	681	651	643.817	780.884	843	3870	620.803	487.816	744	921	745	2672
	12578-13	SL006497	ARF3	ARF3	1737	3444	1584.2	3260.88	1700	3465	1540.52	2506.37	1794	3411	1614.23	3676.65	1521	1789	1778	3673
	12580-7	SL012949	PSB5	PSMB5	845	2290	766.861	260.654	871	2932	758.404	267.113	804	237	770.835	246.701	820	179	850	2497
	12581-39	SL014587	IMPA2	IMPA2	542	1175	572.87	1908.69	550	1095	513.002	1584.24	529	1289	612.646	2096.63	599	1723	531	1039
	12583-77	SL019755	ARAF	ARAF	1243	5900	1389.51	1487.37	1008	1164	1368.26	1267.98	1607	9298	1403.79	1617.28	1034	1296	1283	6409
	12585-39	SL009589	ERCC1	ERCC1	400	521	377.238	873.535	399	556	405.007	1297.93	401	461	359.435	409.272	401	385	399	543
	12587-65	SL019779	ARL2	ARL2	892	415	842.402	307.255	904	471	879.38	342.805	872	307	818.32	279.066	880	646	894	355
	12591-27	SL002050	Oligophrenin-1	OPHN1	2099	8116	2963.41	6264.38	2092	8509	3076.62	6239.68	2109	7468	2891.9	6295.84	2621	17261	2000	4683
	12593-33	SL019751	PDRG1	PDRG1	2543	4438	2873.59	4234.87	2447	1641	2856.6	3392.4	2692	6784	2884.8	4712.42	2468	2621	2557	4704
	12594-5	SL019772	GRAN	GCA	413	404	602.584	1072.11	403	382	582.946	865.402	428	435	613.499	1184.77	415	265	412	425
	12595-11	SL010848	TMOD1	TMOD1	1344	3221	2129.06	1983.82	1262	1678	1956.88	2442.83	1471	4697	2243.12	1612.93	1291	1412	1354	3458
	12597-68	SL019171	Autophagy protein 5	ATG5	1510	5614	1573.21	4563.5	1523	6158	1632.58	5390.28	1490	4650	1536.86	3948.1	1628	5924	1488	5554
	12599-10	SL010979	URP2	FERMT3	28443	16609	31108.2	12215.9	28554	16751	32245.3	12902.9	28272	16391	30379.5	11714	22676	11086	29536	17245
	12603-87	SL019780	PABP4	PABPC4	7298	2872	8274.13	2508.28	7294	2909	8234.18	2610.11	7304	2814	8299.95	2442.76	6419	2060	7464	2972
	12604-16	SL019785	SCMH1	SCMH1	1597	4162	1563.69	2431.68	1620	4770	1555.8	2614.54	1562	2986	1570.35	2312.07	1598	5303	1597	3910
	12605-1	SL005742	Exosome component 3	EXOSC3	1754	6941	1116.41	2109.64	1854	7763	1060.59	1744.42	1598	5427	1152.56	2320.06	2042	9495	1699	6344
	12612-37	SL008624	PSB1	PSMB1	2749	944	2138.58	2067.12	2741	752	2187.8	2881.2	2762	1181	2104.51	1292.42	2546	667	2788	983
	12616-45	SL019803	NRBP	NRBP1	884	1494	889.421	675.087	853	1147	901.716	782.522	931	1910	881.637	596.832	941	2337	873	1273
	12617-2	SL008369	STK24	STK24	35316	26823	43327.5	21321.7	35190	26998	43942.3	21757	35511	26559	42936.3	21040.6	27106	18097	36871	27905
	12618-50	SL008344	Aldo-keto reductase 1C1	AKR1C1	188	81	189.21	215.53	189	82	197.422	314.747	186	78	183.976	111.535	183	41	188	86
	12619-14	SL004719	Protein phophatase 2Ca	PPM1A	3377	5548	3448.49	2910.89	3214	1478	3407.43	3025.55	3629	8660	3476.4	2841.42	3110	2172	3428	5975
	12620-3	SL011301	Septin-11	SEPTIN11	2472	929	2531.76	714.302	2435	1035	2522.73	780.425	2529	732	2538.14	669.006	2341	738	2497	959
	12621-55	SL008081	PP2AAA	PPP2R1A	3524	2164	4947.69	2270	3414	1880	4770.69	1828.64	3694	2533	5063.05	2511.08	3163	2007	3592	2186
	12622-96	SL019786	ASH1L	ASH1L	355	1725	233.362	638.679	357	1782	220.387	281.443	351	1633	242.065	789.695	393	1524	347	1761
	12623-84	SL019793	JARD2	JARID2	460	1214	427.045	121.946	470	1503	429.709	134.908	444	508	425.393	112.872	421	95	467	1323
	12625-138	SL019811	KLHL7	KLHL7	820	1422	738.865	1906.65	814	1058	781.939	2098.21	829	1851	711.461	1776.18	835	1578	817	1391
	12626-6	SL019816	SENP7	SENP7	212	100	210.526	185.251	212	84	212.025	194.088	213	120	209.683	179.777	212	73	213	104
	12627-97	SL019821	ATG7	ATG7	737	965	753.793	2016.71	706	532	748.022	2646.39	784	1390	758.35	1476.86	738	556	736	1024
	12628-31	SL019826	LANC2	LANCL2	10443	6165	22533.3	9241.1	10137	6319	21068.9	9442.99	10918	5890	23488.1	8988.31	9344	5869	10652	6199
	12630-8	SL019787	ARFP2	ARFIP2	2400	1465	2327.45	2178.23	2400	1149	2378.59	3197.54	2399	1852	2294.52	1098.09	2069	720	2462	1559
	12632-14	SL019805	ARY1	NAT1	1390	240	1534.37	296.567	1382	236	1525.01	289.437	1404	247	1541.1	300.648	1441	245	1381	238
	12633-3	SL019812	PTN9	PTPN9	425	329	494.494	1969.52	425	383	527.627	3006.2	424	220	473.289	739.398	448	720	421	174
	12634-79	SL014470	BCAR3	BCAR3	1103	2862	1219.95	2169.79	1151	3547	1239.65	2343.99	1028	1179	1187.5	1842.94	1146	1999	1095	2998
	12635-9	SL019822	TRDMT	TRDMT1	315	161	324.106	184.107	313	128	320.041	123.395	319	202	326.701	214.82	314	159	316	162
	12636-113	SL019827	SMYD2	SMYD2	267	658	234.193	321.728	261	740	242.507	404.93	275	504	228.774	254.348	259	314	268	704
	12637-7	SL019832	CACP	CRAT	1530	1534	2295.98	1823.2	1517	1549	2361.32	1888.98	1552	1510	2253.75	1780.02	1114	1073	1609	1594
	12641-3	SL019813	I5P2	INPP5B	7404	7619	12831.5	9204.35	7326	7620	12785.8	9331.18	7524	7618	12855.1	9125.34	5300	5317	7802	7918
	12643-4	SL011195	ARRB1	ARRB1	10101	9918	9711.01	6627.71	10199	10081	10145.8	6951.74	9949	9661	9432.7	6403.45	7377	7589	10617	10219
	12644-63	SL019828	PURA2	ADSS2	361	1015	391.841	291.498	372	1246	382.274	247.942	343	470	398.38	317.151	370	733	359	1060
	12646-2	SL013233	RPE	RPE	1033	2065	1355.2	658.493	1058	2600	1348.5	668.113	995	631	1359.93	652.777	854	803	1067	2224
	12647-52	SL016514	SETD2	SETD2	215	822	200.854	184.171	229	1047	201.797	189.535	195	158	200.343	181.084	237	888	211	809
	12650-43	SL008873	GNAI3	GNAI3	918	2760	948.639	1728.15	898	2877	992.361	2360.53	949	2569	920.694	1149.1	870	1568	927	2932
	12651-21	SL019823	PDK2	PDK2	658	2007	605.051	1629.97	637	1533	564.442	517.091	690	2575	630.514	2054.01	635	896	662	2154
	12652-37	SL019829	SAHH2	AHCYL1	2688	2357	3455.75	2102.62	2728	2492	3545.77	2188.54	2626	2130	3397.47	2045.47	2011	1479	2816	2468
	12653-13	SL010497	CSNK1G2	CSNK1G2	619	418	631.79	310.568	610	298	648.06	390.6	633	555	621.445	245.277	555	193	631	447
	12655-30	SL010994	SNAB	NAPB	1702	4488	1536.96	1672.21	1618	3641	1583.54	2060.63	1831	5550	1507.16	1366.43	1855	6999	1673	3833
	12656-1	SL019807	KLC1	KLC1	1762	1762	4048.86	2875.91	1744	1778	4146.03	2983.46	1789	1736	3983.74	2802.9	1252	954	1858	1860
	12657-2	SL010919	FCL	TSTA3	1323	2045	953.281	1848.13	1322	2242	973.293	1806.41	1324	1695	940.853	1879.52	1397	2406	1309	1969
	12658-72	SL019818	PANK3	PANK3	946	234	1041.64	214.815	942	233	1036.54	267.697	952	235	1045.21	172.426	944	322	947	214
	12659-13	SL008839	GTPB9	OLA1	1628	1121	3145.42	1515.03	1607	1102	3063.17	1549.01	1659	1148	3199.81	1492.71	1374	994	1676	1137
	12661-44	SL019788	GBRL1	GABARAPL1	898	350	987.199	451.589	893	238	1006.65	584.665	905	475	974.312	339.041	852	213	906	370
	12662-82	SL004998	ECH1	ECH1	840	1163	1133.09	2927.85	853	1401	1110.85	1812.87	820	636	1147.19	3471.45	724	502	862	1248
	12663-1	SL011234	THTR	TST	1567	634	1239.94	513.82	1584	655	1244.59	538.969	1542	598	1236.2	496.525	1711	830	1540	586
	12664-19	SL014918	PTN13	PTPN13	249	379	263.605	930.349	245	399	263.997	1209.32	255	347	262.67	693.434	268	607	245	318
	12665-16	SL014917	ILF2	ILF2	631	1720	509.433	341.179	615	1221	510.103	397.822	655	2287	509.372	299.673	685	2199	621	1613
	12667-2	SL009095	GUAD	GDA	2293	2575	2192.3	1399.35	2309	1874	2186.69	722.116	2268	3386	2197.35	1703.6	2568	3648	2241	2314
	12668-7	SL019834	VPS4B	VPS4B	4734	1349	4666.31	1022.77	4746	1299	4682.46	1019.25	4717	1423	4655.93	1024.85	4561	1426	4767	1331
	12669-30	SL019789	HECW1	HECW1	349	528	338.858	373.312	354	612	332.201	149.294	342	358	343.23	464.923	382	1157	343	278
	12670-15	SL019800	RAD1	RAD1	339	284	367.475	703.258	341	336	366.986	494.736	335	173	368.099	812.194	334	270	339	286
	12671-35	SL019808	ST1B1	SULT1B1	914	696	986.549	937.223	918	809	984.308	664.112	906	471	988.462	1080.46	983	420	900	736
	12675-14	SL010893	SYDC	DARS1	44729	33807	72392.5	31441	44455	34196	73450.6	32820.3	45153	33205	71711.4	30529.8	34879	23275	46594	35145
	12676-1	SL019835	PACN1	PACSIN1	2195	1890	3022.39	1261.16	2222	2078	3083.02	1315.93	2151	1555	2983.53	1225.15	2076	1895	2217	1889
	12677-164	SL006530	FLII	FLII	1715	1125	3058.05	2176.4	1705	1187	3169.41	2394.77	1730	1022	2984.86	2021.36	1438	805	1768	1169
	12678-66	SL013011	SNRPA	SNRPA	837	557	1203.48	1145.35	815	485	1153.95	1097.14	871	651	1236.26	1177.21	808	369	842	586
	12681-63	SL019819	UBP21	USP21	2955	5157	2940.65	2375.97	2904	4434	2828.25	1596	3034	6111	3015.65	2770.43	2830	2390	2979	5527
	12682-5	SL019824	KAT3	KYAT3	741	2069	673.042	620.251	713	2070	687.156	853.614	783	2068	663.005	401.265	851	4023	720	1425
	12683-156	SL019830	DPYL5	DPYSL5	497	540	483.351	671.497	490	333	483.876	813.825	508	757	483.357	562.127	468	315	503	573
	12684-5	SL019836	ADSV	SCIN	4468	4083	4228.35	4310.98	4530	5176	4245.44	5144.25	4372	991	4217.21	3681.99	4129	1289	4532	4414
	12685-57	SL019790	HOME2	HOMER2	411	347	664.794	567.522	412	341	694.05	617.936	408	357	646.145	532.714	327	251	426	361
	12686-15	SL008788	THTM	MPST	1043	516	1302.45	488.597	1033	453	1320.36	385.705	1059	601	1289.63	538.964	942	695	1062	472
	12687-2	SL008215	DECR	DECR1	13805	13119	14672.5	11090.2	13599	13009	15232.1	11246.8	14124	13285	14314.7	10982.2	10955	9661	14345	13610
	12688-115	SL019814	KS6A6	RPS6KA6	1533	3175	2249.53	1084.3	1533	3681	2236.06	977.308	1532	2172	2258.19	1149.07	1755	7749	1490	789
	12689-56	SL011157	ARC1B	ARPC1B	17410	14705	21742.7	13000.2	17380	14830	21803.8	13218.5	17456	14514	21709.5	12881.3	15382	12556	17794	15049
	12690-33	SL019825	sep.10	SEPTIN10	3205	1764	3048.91	2525.18	3248	1857	3109.91	3563.02	3139	1609	3010.97	1516.7	3303	2275	3187	1650
	12691-44	SL015512	GLYM	SHMT2	30557	27801	32343.3	21568.3	30270	27792	32933.2	22280.7	31001	27820	31958.5	21105.4	22398	18174	32102	29015
	12692-56	SL019837	DOT1L	DOT1L	299	520	277.231	764.008	305	634	293.697	1173.12	290	257	266.848	267.519	333	517	293	520
	12693-2	SL008627	SH3L1	SH3BGRL	1006	466	1272.75	556.566	1019	480	1307.89	484.399	987	442	1249.84	598.64	913	444	1024	468
	12694-28	SL019801	DIM1	DIMT1	157	89	206.575	415.997	153	66	185.019	200.878	163	116	220.864	509.642	159	64	157	93
	12695-62	SL019809	KLH12	KLHL12	323	2027	254.573	297.636	331	2187	254.67	327.994	312	1751	254.543	276.9	262	166	335	2210
	12696-166	SL019815	ANM3	PRMT3	414	1725	443.147	1615.05	420	2137	432.8	2126.15	405	713	448.827	1173.54	423	727	412	1854
	12697-30	SL010809	PI42A	PIP4K2A	7195	6287	11327.2	5809.72	7217	6458	11346.7	6237.04	7161	6014	11314.1	5518.37	4898	3858	7630	6558
	12698-72	SL006395	IMA4	KPNA4	919	1770	1074.72	1847.32	958	2234	1099.42	2091.02	857	497	1058.8	1675.24	844	638	933	1910
	12699-28	SL005763	TCP-1-theta	CCT8	7440	5716	19264.7	10695.6	7383	5838	19827.3	11669	7528	5522	18921.4	10013.3	6027	4254	7707	5915
	12700-9	SL007279	ACLY	ACLY	749	323	770.2	942.832	746	289	760.691	770.169	753	371	772.915	1029.97	740	206	750	341
	12701-1	SL019791	EIF1B	EIF1B	8632	6750	16126.1	9054.1	8533	6750	16130.9	9295.27	8784	6750	16124.7	8903	6768	4563	8985	7034
	12702-13	SL019802	PELI2	PELI2	1102	2757	985.61	2089.17	1149	3168	920.595	1143.01	1031	1953	1028.89	2524.22	1032	1923	1116	2888
	12703-6	SL019810	NEK7	NEK7	24309	23937	27067.4	17482.1	24719	25020	27498.1	18289.9	23673	22150	26776.7	16935.2	19344	22489	25249	24091
	12704-26	SL009388	SH2D3	SH2D3C	731	320	848.357	2047.9	728	295	827.295	538.96	737	356	862.695	2598.78	764	501	725	272
	12705-9	SL019820	HERC1	HERC1	332	368	307.184	243.617	331	327	304.259	208.87	334	423	309.321	264.342	335	336	331	374
	12706-2	SL007478	MRCKA	CDC42BPA	1340	1437	1631.37	1176.47	1345	1758	1591.26	468.744	1331	689	1657.85	1465.08	1140	270	1377	1560
	12707-26	SL008196	DPYL3	DPYSL3	881	341	1025.57	358.687	892	341	1020.43	327.919	863	341	1028.99	378.029	830	279	890	351
	12708-91	SL019851	LMBL2	L3MBTL2	944	494	1445.57	684.886	950	532	1431.14	708.099	936	428	1455.15	670.408	877	492	957	493
	12709-63	SL008266	H1X	H1-10	1505	1411	4161.08	5195.11	1414	1213	3948.78	5164.09	1647	1662	4296.4	5219.76	1516	1180	1503	1450
	12711-19	SL007244	CXA8	GJA8	438	874	384.889	425.692	429	612	397.533	472.781	452	1170	375.943	391.213	469	1009	433	846
	12712-9	SL019881	HM20A	HMG20A	462	428	498.362	2117.23	465	476	548.059	3308.51	458	341	466.441	551.334	452	239	464	455
	12713-365	SL014816	RGS19	RGS19	2632	4213	2413.29	993.63	2650	4454	2374.24	511.023	2603	3809	2439.51	1209.37	2478	892	2661	4577
	12714-38	SL019896	AP1G2	AP1G2	4009	3278	4886.83	2995.98	4029	3236	5040.07	3196.76	3979	3343	4787.92	2856.67	3135	2288	4175	3409
	12715-30	SL019904	DCP1B	DCP1B	242	566	378.404	1642.42	251	711	429.627	2577.64	229	186	345.57	380.259	224	166	245	613
	12716-3	SL015364	ZN175	ZNF175	1885	703	1867.56	429.77	1890	521	1870.39	447.199	1878	916	1865.24	417.746	1878	561	1886	727
	12717-65	SL019861	TOX3	TOX3	823	2602	890.364	478.543	857	3317	908.275	596.713	770	466	879.153	383.631	774	556	832	2828
	12718-43	SL010814	PIN4	PIN4	5127	4372	8349.91	4262.32	5265	4628	8696.1	4285.98	4914	3935	8125.01	4239.03	3840	4550	5371	4295
	12720-71	SL019882	UBQL4	UBQLN4	5394	3117	6214	2769.79	5407	3160	6367.7	2873.67	5374	3052	6113.79	2699.48	4463	2109	5570	3244
	12721-4	SL019891	TAXB1	TAX1BP1	841	1102	877.471	3495.25	871	1395	842.135	2029.32	794	284	900.812	4188.92	853	885	839	1139
	12724-81	SL005468	CIRBP	CIRBP	17489	12402	21074.4	10945.3	17352	12414	21298.1	11032.1	17702	12384	20921.1	10898	13645	8187	18217	12920
	12726-3	SL019868	RFXAP	RFXAP	663	621	661.186	521.875	657	476	675	758.766	671	794	652.575	276.505	633	221	668	670
	12727-7	SL019877	FPRP	PTGFRN	6790	1641	6489.47	2366.32	6808	1713	6370.61	1626.8	6762	1523	6566.41	2742.98	5979	1729	6944	1578
	12729-12	SL019892	PSMG3	PSMG3	1022	1643	1587.87	1271.17	1034	1798	1620.75	1714.8	1004	1369	1562.78	852.184	921	995	1042	1738
	12730-3	SL006986	KNTC2	NDC80	4459	810	4872.21	736.556	4465	931	4878.34	746.746	4448	574	4868.84	729.891	4550	736	4441	822
	12731-12	SL019906	PKHA7	PLEKHA7	187	237	206.278	241.14	186	234	213.712	347.726	187	243	201.579	132.681	187	224	187	240
	12732-13	SL019852	MPP7	MPP7	4175	2612	4449	1096.49	4171	2157	4371.39	690.53	4181	3193	4499.74	1293.39	4220	4740	4167	1966
	12734-112	SL019869	KIF22	KIF22	277	454	233.662	187.44	282	530	236.651	175.09	270	301	231.838	195.469	305	833	272	338
	12735-39	SL007039	CSDE1	CSDE1	645	3940	542.655	1018.43	712	5006	533.796	969.827	541	863	547.909	1050.47	524	746	668	4285
	12737-12	SL015520	PLSI	PLS1	2343	9866	2530.38	8148.49	2514	11491	2358.71	7717.54	2078	6595	2646.93	8436.39	2730	15496	2270	8386
	12738-43	SL019897	NISCH	NISCH	2507	1643	2428.42	751.821	2488	1436	2423.6	635.227	2536	1921	2432.58	820.338	2551	2663	2499	1367
	12740-55	SL019853	FEV	FEV	2060	1781	3754.6	2413.76	2073	1816	3831.53	2486.28	2041	1726	3703.04	2366.46	1523	1175	2162	1856
	12742-160	SL019870	TMM8B	TMEM8B	3209	7334	2958.19	8192.48	3053	5932	2824.57	9096.75	3449	9087	3050.22	7569.9	3379	6956	3176	7404
	12743-18	SL015328	BAG5	BAG5	460	278	458.359	699.527	459	308	474.477	1015.51	460	223	448.142	373.571	450	149	461	296
	12746-4	SL019898	CYH4	CYTH4	960	689	1059.9	578.454	977	826	1078.31	695.955	933	390	1048.25	488.558	971	699	958	687
	12747-89	SL010231	RBM3	RBM3	25242	11747	28232.7	9529.68	25162	11695	28383.8	9665.72	25365	11831	28125.6	9445.78	21149	7824	26017	12198
	12748-6	SL019854	BRDT	BRDT	730	1481	674.303	516.542	726	1008	673.82	354.321	736	2004	675.003	600.038	865	3220	704	802
	12750-9	SL004122	LFA-1 beta-2	ITGB2	1146	904	1082.56	588.758	1166	1100	1091.72	739.348	1113	456	1076.95	467.301	1201	728	1135	934
	12751-26	SL015327	ZHX1	ZHX1	337	362	322.694	605.939	336	313	313.013	394.903	339	427	329.303	711.589	341	290	337	374
	12753-6	SL007583	APBB2	APBB2	634	556	632.063	408.926	648	639	627.731	234.509	612	393	635.227	490.953	643	490	632	567
	12754-14	SL019899	CSDC2	CSDC2	1925	4406	1737.84	1537.32	1953	4568	1710.53	1105.59	1882	4145	1756.85	1765.41	1747	1089	1959	4782
	12756-3	SL019855	BACH2	BACH2	2029	2673	2013.97	3323.33	2072	3185	2033.61	3811.28	1964	1580	2003.31	2973.53	1961	1210	2042	2867
	12758-47	SL019871	GRID2	GRID2	3183	1823	2528.61	1225.16	3233	1544	2687.3	1463.36	3106	2184	2416	999.756	3801	2625	3066	1601
	12759-47	SL004792	DRBP76	ILF3	603	337	633.299	289.197	597	396	615.513	295.211	612	218	644.889	285.356	614	596	601	261
	12760-34	SL019886	ZN774	ZNF774	507	769	470.505	381.286	516	958	466.22	310.62	493	290	473.415	421.81	489	156	510	836
	12761-12	SL007583	APBB2	APBB2	1291	1422	1318.27	2913.21	1270	1054	1252.82	1627.12	1323	1853	1362.21	3510.55	1393	2092	1272	1255
	12763-69	SL019908	ZN334	ZNF334	1703	776	1626.67	389.294	1692	854	1625.28	449.425	1721	637	1628.12	345.525	1679	533	1708	814
	12764-3	SL019856	ELMO1	ELMO1	493	1621	492.37	1769.92	473	1307	483.101	1952.27	523	2013	499.216	1645.8	498	1228	492	1685
	12766-33	SL019872	GP142	GPR142	392	1879	269.023	1042.58	412	2133	253.264	768.188	359	1397	279.819	1189.8	411	2183	388	1816
	12768-3	SL019887	PPR3B	PPP1R3B	1791	3825	1530.77	3015.57	1834	4334	1456.68	2226.75	1726	2864	1582.13	3438.53	1820	2538	1786	4023
	12771-19	SL011309	ZN180	ZNF180	245	238	268.846	908.869	242	204	291.017	1251.76	249	282	254.878	590.395	232	89	247	256
	12772-8	SL019857	NUP98	NUP98	376	583	399.698	1051.01	369	453	432.682	1602.67	388	740	378.67	397.623	382	469	375	602
	12774-12	SL019873	HCN1	HCN1	523	1453	453.866	1293.35	556	1778	484.956	1869.33	474	693	434.36	704.98	642	2404	501	1189
	12775-6	SL006995	HMGB3	HMGB3	2027	1243	2301.44	1223.02	2036	1234	2266.49	1207.68	2012	1257	2325.08	1235.41	2025	973	2027	1288
	12777-11	SL013086	SF01	SF1	662	1477	652.845	1187.32	685	1879	699.285	1626.38	627	310	623.223	782.472	634	373	668	1603
	12779-30	SL019909	PRDM4	PRDM4	4703	2603	4398.85	2136.55	4717	2525	4441.8	1726.97	4681	2720	4371.93	2368.83	4321	2161	4775	2673
	12781-2	SL014970	TRBP2	TARBP2	524	674	587.845	1599.15	522	774	631.537	2410.05	525	478	559.871	675.568	560	1458	517	371
	12783-29	SL008807	HNRPM	HNRNPM	2740	1418	3111.85	3029.56	2660	1382	3000.12	2983.99	2863	1465	3185.33	3064.01	2639	1028	2759	1480
	12784-10	SL007058	APBB3	APBB3	1718	8368	1395.91	5279.78	1807	10350	1359.63	4793.56	1579	3542	1421.86	5586.78	2084	12944	1648	7181
	12785-49	SL009382	KAISO	ZBTB33	164	174	158.776	229.419	164	186	159.952	168.627	163	152	158.17	262.005	164	89	164	185
	12786-61	SL015257	GDE5	GPCPD1	668	2067	684.053	821.769	699	2631	707.054	1038.49	620	404	669.629	645.267	588	735	683	2231
	12787-47	SL014834	ZN134	ZNF134	362	620	309.043	257.709	363	475	306.703	243.75	361	794	310.853	267.034	374	537	360	634
	12788-6	SL019859	SGF29	SGF29	326	843	306.578	1233.46	319	832	332.466	1795.18	337	860	290.178	650.72	305	218	330	914
	12790-10	SL019874	CCD51	CCDC51	674	1123	641.648	1260.8	669	839	660.128	1478.88	682	1457	630.381	1099.81	733	1153	663	1117
	12793-4	SL019894	PIWL1	PIWIL1	543	889	492.875	632.384	540	689	485.64	398.581	548	1130	497.27	747.247	551	876	542	891
	12794-6	SL019902	NALP4	NLRP4	740	886	699.669	1381.98	768	1094	740.171	2180.84	697	380	673.736	262.357	747	672	739	921
	12795-2	SL019910	ZN566	ZNF566	712	493	700.265	845.21	706	304	706.451	751.109	722	691	696.801	903.265	738	596	707	471
	12796-44	SL019860	NUDT3	NUDT3	345	248	418.867	646.526	343	166	414.929	213.76	348	338	421.592	813.784	313	177	351	259
	12798-46	SL019875	S4A8	SLC4A8	379	534	344.141	304.388	379	481	345.687	260.023	379	607	343.401	330.791	401	811	375	463
	12799-65	SL019880	DJC27	DNAJC27	582	1070	525.487	402.143	591	1300	522.589	351.73	569	551	527.786	432.744	659	2186	568	677
	12800-5	SL019890	TPPP2	TPPP2	7093	6134	5446.03	2387.79	7296	6625	5710.83	2189.74	6777	5270	5274.45	2499.01	6634	2265	7179	6613
	12801-33	SL019895	IRF2	IRF2	459	1033	518.368	1751.2	469	1285	454.706	553.929	442	403	560.541	2207.48	446	456	461	1109
	12803-9	SL019911	ZN329	ZNF329	391	509	393.707	2127.5	402	620	351.604	177.183	375	256	421.486	2733.31	414	743	387	451
	12804-5	SL019919	GMEB2	GMEB2	408	991	408.993	2767.63	398	616	487.353	4348.63	423	1385	358.49	619.161	385	511	412	1058
	12807-89	SL019940	RHG30	ARHGAP30	976	836	1022.01	277.806	975	955	1030.61	371.465	978	608	1016.72	194.63	922	219	986	906
	12808-103	SL013301	CHSP1	CARHSP1	1281	1239	1492.65	586.152	1266	1149	1453.15	596.95	1305	1366	1519.02	578.873	1268	1302	1284	1227
	12811-55	SL019912	ZN415	ZNF415	602	903	568.715	1223.95	612	951	562.822	853.094	585	822	572.814	1416.58	605	513	601	959
	12812-25	SL009425	ACYP2	ACYP2	10988	4097	11378	4197.95	10667	4063	11290.7	4457.06	11486	4102	11430.1	4027.16	10104	3729	11156	4143
	12813-18	SL006654	EHBP1	EHBP1	934	1370	883.441	755.758	972	1735	867.792	268.34	875	340	893.094	946.857	990	1381	924	1368
	12814-17	SL019933	RBM40	RNPC3	478	526	450.144	564.241	471	390	445.975	394.834	488	686	453.086	652.455	514	642	471	501
	12815-9	SL008104	SYIC	IARS1	385	1091	353.245	487.125	356	284	338.975	222.534	431	1704	362.817	600.333	358	290	390	1183
	12817-1	SL019954	GEM	GEM	2208	1823	2134.91	1523.21	2217	2138	2096.47	1743.94	2194	1179	2161.66	1364.36	2235	1207	2203	1917
	12818-159	SL019965	UT2	SLC14A2	1034	522	1279.02	779.702	1046	607	1302.05	1104.57	1016	351	1264.79	461.158	1005	534	1040	519
	12820-1	SL019920	GRAP	GRAP	1771	1795	1843.38	865.549	1802	2181	1852.84	567.003	1722	920	1837.66	1015.07	1665	1297	1791	1875
	12821-6	SL019926	NAL10	NLRP10	1621	5426	1620.93	2670.11	1584	3491	1711.57	3480.17	1678	7496	1563.97	1980.29	1468	1465	1650	5883
	12822-34	SL006959	APBB1	APBB1	1410	1292	1532.17	1212.24	1412	1415	1578.68	1542.55	1408	1075	1502.87	940.07	1446	1505	1403	1248
	12825-18	SL019955	DP13A	APPL1	523	3937	462.339	1604.11	573	5011	411.605	433.069	446	791	495.739	2033.5	545	1902	519	4214
	12826-5	SL019966	SC5A5	SLC5A5	3069	8634	2879.04	7287.92	2991	8988	2889.31	5922.8	3190	8058	2880.48	8069.4	3015	12655	3079	7641
	12827-37	SL014817	RGS3	RGS3	580	1124	537.379	802.773	573	840	544.868	659.03	592	1458	532.916	885.714	611	1410	575	1061
	12830-4	SL019934	SAP18	SAP18	1078	1262	1150.3	1219.83	1086	1519	1185.66	1752.1	1065	700	1128.16	683.056	1141	1262	1066	1262
	12831-21	SL015132	TESC	TESC	2886	1096	3264.64	1024.53	2829	1156	3209.08	985.764	2973	990	3301.28	1049.19	2499	706	2959	1140
	12832-10	SL019949	ASH2L	ASH2L	755	425	794.437	501.613	753	343	783.338	288.108	759	528	801.852	602.029	771	766	752	322
	12834-3	SL019967	KCNF1	KCNF1	1093	753	1102.06	741.451	1113	888	1091.25	600.238	1062	470	1109.75	822.023	1133	1332	1085	582
	12835-101	SL019914	PYDC1	PYDC1	432	1800	334.185	394.743	458	2271	329.131	332.032	393	520	337.799	431.574	428	999	433	1915
	12838-28	SL019935	DUS15	DUSP15	305	691	306.009	801.743	311	831	275.956	451.496	296	387	325.914	964.695	382	1558	291	329
	12842-43	SL019968	STX10	STX10	5216	8390	5276.75	4509.31	5042	6813	5137.17	3043.01	5486	10367	5368.71	5255.48	5606	8019	5143	8458
	12843-6	SL019915	ZN410	ZNF410	346	441	351.484	1261	355	526	368.6	1735.08	331	259	328.09	600.24	342	430	346	444
	12844-10	SL006067	BAG4	BAG4	420	574	450.217	413.062	417	513	450.264	244.456	426	657	450.433	493.552	447	999	415	450
	12845-18	SL011225	SNX17	SNX17	3935	1340	4118.4	890.756	3960	1295	4129.72	887.74	3896	1406	4110.83	892.124	3731	1171	3973	1366
	12846-3	SL019936	FBXL5	FBXL5	478	1437	431.973	828.525	471	1256	459.481	1144.67	490	1680	414.468	532.918	473	1016	480	1504
	12847-27	SL019942	MCE1	RNGTT	763	505	778.898	514.49	770	549	795.295	581.34	752	428	768.852	467.105	795	713	757	455
	12848-9	SL019951	ARHG2	ARHGEF2	768	902	788.389	731.915	782	1078	763.53	281	746	525	804.989	913.626	875	2099	748	364
	12849-25	SL019958	GSKIP	GSKIP	476	517	456.049	454.363	478	567	472.884	637.527	473	429	445.426	277.99	505	479	470	524
	12851-5	SL019921	DPOLM	POLM	717	1017	835.391	2667.3	697	849	777.593	1439.24	749	1232	873.289	3229.21	729	918	715	1034
	12853-112	SL019937	TMOD2	TMOD2	395	386	925.645	757.256	400	434	988.912	796.768	388	296	884.622	728.814	333	224	407	409
	12854-3	SL019943	TEAD3	TEAD3	660	1626	642.097	2849.88	605	825	561.124	1125.37	744	2382	695.564	3551.82	619	654	667	1750
	12855-16	SL011299	CT032	CASS4	1436	2962	1621.34	669.698	1468	3641	1633.67	797.925	1387	1351	1613.16	572.521	1572	6969	1411	1117
	12856-14	SL019959	TM237	TMEM237	846	585	830.639	891.62	848	597	817.768	441.894	842	567	837.086	1088.39	864	611	843	581
	12859-33	SL007038	PECI	ECI2	1968	2212	2078.03	1326	1954	2387	2119.47	1397.9	1989	1911	2050.65	1278.18	1699	1240	2019	2349
	12860-7	SL006617	cAMP-regulated phosphoprotein 21	ARPP21	421	284	405.699	616.897	423	273	430.98	922.272	419	301	389.673	276.554	416	177	422	300
	12861-13	SL006759	TMOD3	TMOD3	20244	14737	37336.5	16212.5	20193	14842	38298.8	16436.8	20323	14579	36706.2	16034.8	16149	8947	21020	15473
	12862-14	SL014945	CASL	NEDD9	593	239	574.8	325.786	597	279	579.15	340.554	587	155	572.183	316.7	593	163	593	250
	12864-9	SL019960	NIPA4	NIPAL4	1057	1131	1029.64	1709.12	1062	1303	999.06	436.894	1050	794	1049.59	2170.27	1059	978	1057	1158
	12867-40	SL019922	DYLT3	DYNLT3	2447	5172	2106.18	2654.94	2443	5731	2108.85	2492.48	2452	4160	2105.96	2762.39	3019	9631	2338	3768
	12869-68	SL019938	DDX6	DDX6	32635	25009	40271.1	19729.9	32212	25026	40341.1	20136	33291	24978	40223.7	19474.1	25615	16868	33965	26059
	12871-10	SL013078	TWF1	TWF1	2435	5567	2472.35	4386.56	2474	6880	2517.69	4590.46	2375	2385	2445.04	4260.82	1983	963	2521	6054
	12872-35	SL019961	CNGA2	CNGA2	357	398	319.984	400.965	365	450	309.42	146.634	345	301	326.8	501.974	394	632	350	336
	12873-11	SL007131	LEUK	SPN	736	497	710.648	892.636	719	285	718.169	1202.06	762	709	705.998	616.325	783	710	727	445
	12875-28	SL019923	UBTD2	UBTD2	771	1753	735.09	1185.37	755	1191	697.336	283.307	795	2374	759.905	1507.46	830	2179	759	1660
	12876-39	SL007787	SPEF1	SPEF1	164	231	181.486	1211.96	166	280	164.771	227.038	160	120	192.486	1548.5	156	52	165	251
	12878-60	SL019944	OSB11	OSBPL11	2332	6224	2286.8	4927.81	2281	6145	2309.54	5422.75	2411	6346	2274.01	4589.84	2032	3525	2389	6611
	12879-5	SL003759	p107	RBL1	529	1779	401.294	499.472	569	2266	406.813	530.169	468	338	397.713	479.809	508	745	533	1913
	12880-1	SL019962	SV2A	SV2A	609	595	534.079	179.22	609	646	538.637	217.642	609	506	531.32	149.435	636	664	604	581
	12881-17	SL019970	RDH16	RDH16	3397	3162	3296.71	2583.12	3376	2275	3228.67	1927.59	3429	4181	3342.84	2936.83	3297	2271	3416	3304
	12882-7	SL019918	PAR11	PARP11	910	570	1032.67	838.918	917	451	1012.14	245.806	899	716	1046.56	1060.81	930	321	907	606
	12885-42	SL007432	NR1D2	NR1D2	392	653	352.002	372.995	394	671	348.984	285.693	388	626	354.263	421.001	472	1121	377	519
	12888-18	SL012382	SAP30	SAP30	799	4619	890.669	6196.65	808	5141	1016.65	7908.01	785	3670	811.091	4786.03	800	2860	799	4882
	12891-1	SL019924	MILK2	MICALL2	2209	1829	2146.58	1359.33	2250	2219	2151.57	1969.94	2145	946	2143.57	732.15	2251	1598	2201	1870
	12892-10	SL019931	SYTL1	SYTL1	526	278	559.091	1651.79	531	284	555.931	1043.87	518	269	557.881	1944.55	546	419	522	242
	12893-159	SL006071	IP16	IFI16	3289	2328	4850.18	4856.64	3215	2239	4735.47	5054.21	3403	2457	4926.13	4734.51	3205	1988	3304	2388
	12894-3	SL019946	PAXI1	PAXIP1	1854	2029	1760.32	658.201	1867	2232	1724.67	486.006	1834	1669	1783.87	749.783	1797	839	1865	2183
	12895-28	SL019952	DGKB	DGKB	1979	2293	1743.98	2066.8	1988	2439	1701.86	1022.19	1965	2047	1771.94	2527.94	1961	601	1982	2487
	12904-180	SL004440	cubilin	CUBN	131	241	123.282	234.895	136	300	115.185	75.8183	124	95	128.63	295.86	134	194	131	249
	12923-51	SL005401	Keratin 17	KRT17	1360	1319	1369.91	2010.77	1338	1119	1319.25	429.752	1395	1580	1402.93	2563.28	1457	2223	1342	1064
	12925-105	SL018508	AXIN2	AXIN2	246	850	221.563	284.557	238	585	223.912	279.368	259	1146	220.223	288.622	248	591	246	891
	12931-16	SL007088	MCR	NR3C2	920	4423	858.793	2590.37	897	3885	894.912	3125.25	957	5149	837.226	2181.34	922	3521	920	4575
	12933-17	SL019362	ENOX1	ENOX1	356	175	376.749	236.551	358	189	374.736	174.312	353	150	378.328	269.833	362	287	355	144
	12934-1	SL015312	HERC5	HERC5	907	968	961.696	483.329	930	1223	959.952	253.351	872	259	963.323	587.288	865	155	915	1053
	12936-38	SL019347	RLBP1	RLBP1	860	954	813.646	1346.14	840	748	831.566	2020.04	892	1206	796.539	527.899	834	252	865	1035
	12939-1	SL019437	RPAC1	POLR1C	1093	353	1157.44	403.858	1096	319	1159	374.762	1088	399	1156.36	422.087	1079	405	1095	342
	12940-35	SL010891	AL3B1	ALDH3B1	490	313	680.722	1775.68	484	217	635.282	921.608	500	421	710.664	2159.95	479	153	492	335
	12945-33	SL013869	RAB18	RAB18	5301	2609	5592.39	3330.36	5258	3138	5536.16	3263.59	5367	1448	5634.51	3379.2	5111	2912	5337	2547
	12954-71	SL005257	PPARa	PPARA	1202	2729	1308.61	2604.06	1168	2254	1279.49	2604.81	1256	3335	1328.35	2610.5	1405	3916	1164	2440
	12956-40	SL019438	KBP	KIFBP	3620	3921	4937.92	3531.05	3645	4154	5138.74	3733.39	3581	3531	4806.16	3391.38	2691	4665	3796	3738
	12957-62	SL008041	UCR6	UQCRB	294	195	275.876	227.567	295	210	275.902	189.665	291	170	275.898	249.689	293	142	294	203
	12960-9	SL007208	HXK4	GCK	3012	453	3424.15	581.521	3032	457	3452.15	634.326	2983	446	3406.55	544.807	3064	462	3003	451
	12963-1	SL015007	GP107	GPR107	136	467	119.652	198.296	143	590	119.376	201.1	126	128	119.72	196.82	181	1067	127	209
	12968-2	SL008213	CSRP2	CSRP2	1947	1453	2065.15	980.906	1920	927	2108.66	715.863	1990	2012	2036.9	1120.91	1827	1662	1970	1409
	12970-35	SL007715	STAU2	STAU2	187	241	198.987	650.036	192	301	211.309	979.986	178	88	190.976	274.016	173	94	190	260
	12975-11	SL002694	Keratin 20	KRT20	895	798	689.38	751.378	875	468	688.476	752.943	927	1132	689.837	752.265	818	411	910	851
	12976-49	SL001913	Vinexin b	SORBS3	383	4252	245.342	313.141	408	4985	237.893	164.017	343	2754	250.36	380.5	469	4641	366	4174
	12980-31	SL019459	RBM22	RBM22	857	3923	796.418	2670.2	838	3638	866.67	3482	886	4329	752.543	1979.34	958	5804	837	3455
	12986-12	SL019466	LIN7C	LIN7C	392	344	426.942	1270.58	398	412	414.943	351.289	384	197	434.913	1609.98	380	180	394	367
	12987-12	SL019472	SRSF7	SRSF7	2190	913	2372.65	1988.8	2164	962	2354.57	2066.09	2229	828	2385.03	1942.24	2250	650	2178	954
	12988-49	SL007342	EWS	EWSR1	2681	894	3133.45	2547.06	2624	881	3048.47	2565.48	2769	906	3187.68	2540.16	2591	1312	2698	789
	12990-39	SL005017	MAP3K3	MAP3K3	358	1720	477.244	1141.15	330	733	456.565	785.989	402	2591	491.056	1324.26	325	578	365	1859
	12991-49	SL019483	CUL9	CUL9	309	1167	250.522	127.581	330	1480	255.156	135.639	277	278	247.599	122.297	273	170	316	1271
	12993-21	SL016487	NPL4	NPLOC4	4935	4164	7091.12	4200.73	4926	4224	7245.56	4349.53	4947	4070	6992.61	4104.36	3717	2923	5165	4321
	13007-66	SL012574	LCN10	LCN10	1202	745	1226.11	608.335	1200	718	1246.55	822.987	1205	786	1213.2	414.014	1158	326	1210	800
	13011-20	SL008108	RS10	RPS10	1113	478	1274.35	792.866	1111	374	1277.27	783.97	1117	605	1273.36	799.941	1101	375	1116	495
	13013-41	SL019524	PRKN2	PRKN	1394	2150	1295.15	459.181	1408	1791	1282	371.67	1372	2610	1301.15	493.138	1331	1836	1406	2204
	13022-20	SL019515	P5I11	TP53I11	12767	8674	9618.22	6211.01	13261	8735	9672.7	6114.21	12002	8526	9588.66	6283.22	11551	8465	12997	8696
	13025-4	SL019541	FRS2	FRS2	481	343	469.293	555.048	477	271	474.407	570.699	487	432	466.123	546.17	475	159	482	368
	13027-20	SL019531	CBX7	CBX7	501	788	486.624	279.777	500	867	466.93	146.697	503	647	499.182	339.215	516	1354	498	626
	13032-1	SL014943	BECN1	BECN1	229	385	223.065	132.854	219	76	222.842	112.429	246	608	223.33	144.915	235	229	228	408
	13039-1	SL019546	PP1R8	PPP1R8	643	3092	650.838	476.409	641	2751	639.294	425.073	646	3557	659.065	507.93	757	4114	621	2858
	13041-47	SL007634	TRAF4	TRAF4	429	462	430.2	787.536	425	196	425.035	171.794	436	695	433.661	1003.77	437	301	428	486
	13042-7	SL019583	KCA10	KCNA10	3729	4738	3709.85	2978.64	3622	2225	3724.15	3746.98	3893	7039	3701.67	2358.21	3644	2653	3745	5037
	13043-157	SL007491	ATAD2	ATAD2	172	129	184.627	559.816	174	161	202.195	839.698	167	49	173.408	245.397	170	74	172	137
	13044-5	SL007627	TS101	TSG101	5932	6287	8466.13	4542.59	5858	5181	8579.04	4645.91	6045	7693	8392.26	4477.07	4430	3319	6216	6665
	13053-6	SL015342	S6A14	SLC6A14	1902	3527	1959.08	2754.74	1893	3837	1899.16	1578.45	1916	2983	1999.38	3307.44	1760	915	1929	3825
	13055-53	SL019564	PSD1	PSD	827	545	899.88	1253.55	839	597	929.568	1937.04	810	453	879.512	396.656	861	813	821	477
	13056-18	SL019585	S6A16	SLC6A16	372	2656	317.02	1845.45	436	3396	353.811	2658.17	274	315	293.734	1021.88	704	5898	310	1336
	13059-33	SL019557	RIFK	RFK	945	1874	965.422	1056.66	963	2378	935.305	911.623	917	448	985.522	1143.33	930	1294	948	1965
	13062-4	SL016378	GMFG	GMFG	4229	5618	6150.21	3775.44	4243	5798	6411.06	4419.36	4207	5328	5983.64	3288.43	3344	6858	4396	5335
	13066-42	SL015023	EDC4	EDC4	2907	635	3130.77	714.66	2884	640	3108.13	568.712	2943	626	3146.43	796.069	2787	723	2930	615
	13067-5	SL009424	KGP1B	PRKG1	2266	837	2121.46	372.763	2241	1045	2105.79	352.422	2303	303	2131.46	383.753	2062	265	2304	900
	13068-139	SL006984	CCS	CCS	326	1060	310.261	303.631	330	973	311.55	337.141	320	1183	309.754	280.51	374	1848	317	831
	13073-14	SL019559	AN32A	ANP32A	1411	939	1463.87	526.683	1389	246	1462.89	787.616	1447	1467	1464.64	236.583	1320	249	1429	1017
	13076-4	SL018149	FXR1	FXR1	2482	4996	2687.15	5495.81	2507	5653	2638.94	4873.4	2444	3758	2719.81	5878.77	2709	7665	2439	4308
	13078-3	SL014793	CETN2	CETN2	3283	543	3563.84	571.16	3255	540	3507.74	573.754	3326	544	3600.82	567.164	3204	522	3298	545
	13082-9	SL011294	UN45A	UNC45A	4099	4272	7276.69	4885.2	3984	3633	7342.93	4969.58	4277	5103	7229.63	4827.62	2879	2329	4330	4511
	13083-18	SL013025	SYVC	VARS1	2209	635	2144.8	652.208	2247	645	2163.52	652.538	2149	615	2133.92	652.585	2113	598	2227	641
	13085-18	SL007231	GLP1R	GLP1R	615	571	594.668	596.983	612	554	601.371	702.179	619	596	590.253	518.794	594	381	618	600
	13088-397	SL000137	BTC	BTC	322	211	320.924	292.563	323	233	342.447	451.214	319	170	307.027	94.1666	317	295	322	190
	13089-6	SL003349	HIF-1a	HIF1A	288	282	279.757	246.085	285	221	283.169	220.021	292	357	277.727	262.235	288	259	287	286
	13090-17	SL004827	S100A6	S100A6	1611	848	2366.71	1101.85	1571	859	2263.73	1020.25	1673	827	2435.24	1148.55	1582	950	1617	828
	13093-6	SL005430	SECTM1	SECTM1	1069	403	1033.44	1001.96	1052	419	1047.67	1304.82	1096	375	1023.09	744.172	986	282	1085	420
	13094-75	SL018509	RSPO3	RSPO3	1013	1014	1097.83	3764.3	990	509	1274.23	5907.72	1050	1490	979.449	840.994	1040	1639	1008	846
	13095-51	SL005357	PSP	REG1A	7998	4774	7374.7	4168.83	7721	4041	7522.12	4402.15	8428	5703	7262.94	3987.69	7337	5210	8123	4678
	13097-11	SL003774	Apoptosis regulator Bcl-W	BCL2L2	646	1150	606.443	993.058	664	1455	583.791	290.409	618	304	621.446	1255.87	626	439	650	1240
	13098-93	SL003320	VEGF-D	VEGFD	14724	4370	11583.4	3448.65	14793	3972	11929.8	3400.02	14616	4923	11341.6	3436.82	14130	4964	14836	4239
	13101-60	SL007631	SOST	SOST	2005	643	1960.51	964.033	1811	529	1830.74	533.547	2305	687	2044.27	1155.23	1943	518	2016	664
	13102-1	SL012769	FAM3D	FAM3D	6771	4697	7027.48	4787.81	6640	4420	6981.02	4617.39	6974	5092	7053.33	4897.58	5636	4161	6986	4762
	13103-125	SL009328	CSH	CSH1|CSH2	927	823	1035.96	213.729	932	1004	1039.46	230.955	921	405	1034.07	202.06	891	175	934	894
	13104-32	SL008614	EFNB1	EFNB1	1213	1506	1162.96	252.953	1190	1146	1173.39	213.737	1248	1935	1155.92	275.658	1103	357	1234	1634
	13105-7	SL007311	SNP25	SNAP25	1093	1384	1105.25	676.571	1136	1727	1104.81	693.253	1027	506	1106.12	667.252	1083	851	1095	1463
	13107-9	SL008402	LYPD3	LYPD3	1158	999	1140.67	2180.22	1160	1102	1200.98	3368.75	1155	814	1102.1	699.52	1217	1363	1147	913
	13109-82	SL008810	NEGR1	NEGR1	2807	433	2444.21	399.459	2801	429	2475.03	390.575	2815	438	2422.92	403.89	2674	428	2832	429
	13111-79	SL007223	BCL6	BCL6	2332	5841	2108.42	4771.96	2225	3603	1970.74	2010.44	2498	8175	2199.81	5920.12	2395	4944	2321	5996
	13112-179	SL009349	FSTL1	FSTL1	18101	2490	17760.2	2933.31	17815	2512	17793.2	2239.75	18543	2391	17733.8	3310.7	17688	2528	18179	2476
	13113-7	SL002688	Osteopontin	SPP1	890	964	751.627	3021.64	870	1016	712.121	1032.19	921	877	776.921	3797.51	924	992	884	959
	13114-50	SL006230	Lumican	LUM	7022	1229	6692.22	1208.88	6982	1233	6749.37	1223.73	7085	1221	6648.59	1195.33	7312	1256	6968	1216
	13116-25	SL008931	CD177	CD177	674	692	600.236	639.504	703	718	615.337	632.112	629	647	591.545	645.409	843	770	642	671
	13118-5	SL011888	SMOC1	SMOC1	1854	520	1637.43	414.012	1785	445	1585.73	305.201	1961	604	1669.7	468.418	1773	607	1869	500
	13119-26	SL004467	protein Z inhibitor	SERPINA10	11501	3154	10813	2613.68	11861	3236	11097.2	2567.96	10943	2938	10631.1	2628.69	12639	3320	11285	3075
	13122-19	SL008360	FLRT2	FLRT2	11389	2359	9623.08	2118.68	11218	2249	9725.79	2119.56	11654	2496	9547.57	2113.4	11026	2540	11458	2317
	13123-3	SL008372	FLRT3	FLRT3	3406	977	3185.74	1201.76	3276	1006	2995.7	1068	3607	894	3309.71	1266.13	3170	940	3451	978
	13124-20	SL018587	ISLR2	ISLR2	4232	947	3885.88	837.266	4268	909	3944.97	881.39	4177	1001	3848.38	806.189	4403	1027	4200	928
	13125-45	SL000616	Vitronectin	VTN	954	465	966.701	458.469	948	470	938.143	443.974	963	457	985.872	467.331	1067	484	932	458
	13126-52	SL008631	DSC2	DSC2	1259	544	1117.21	321.742	1216	339	1118.14	334.456	1326	754	1114.9	310.729	1283	1147	1255	321
	13129-40	SL007070	LDLR	LDLR	168	156	177.299	687.01	169	177	210.494	1035.28	166	118	156.012	289.091	163	62	169	168
	13130-150	SL007272	HXK2	HK2	556	347	1229.97	2761.05	539	275	1211.5	2905.42	582	435	1242.44	2670.16	571	284	553	358
	13131-5	SL011180	HXK1	HK1	2587	1168	2532.22	694.133	2593	865	2544.76	586.427	2580	1523	2524.4	756.185	2685	2082	2569	895
	13132-14	SL008522	SEM5A	SEMA5A	4933	1594	5108.1	2089.47	4988	1803	5152.4	2017.69	4846	1197	5082.08	2138.02	4687	1195	4979	1655
	13133-73	SL007033	LTBP4	LTBP4	18348	4478	15496.3	3929.47	17910	4196	15489.5	4195.16	19027	4806	15482.5	3740.54	17810	4595	18450	4449
	13228-75	SL001999	MDM2	MDM2	672	573	631.097	1040.68	687	647	646.193	1503.69	650	433	621.649	568.396	695	788	668	523
	13229-20	SL019996	MDM4	MDM4	907	2109	914.301	2857.33	929	2403	976.819	4495.43	875	1547	873.659	613.899	1187	4497	855	1204
	13230-174	SL019999	IgG2, Kappa	IGHG2	171	133	154.304	142.763	170	92	158.317	187.05	174	179	151.823	104.785	194	257	167	92
	13231-90	SL020001	IgG4, Kappa	IGHG4	861	2992	1406.04	2365.96	813	1155	1426.5	2809.1	937	4555	1392.42	2032.85	890	1459	856	3201
	13236-25	SL012449	WNT3A	WNT3A	3167	3772	3646.92	1331.44	3119	2670	3663.78	1395.33	3241	5022	3638.57	1290.73	3256	3281	3150	3858
	13240-170	SL019993	SHAN1	SHANK1	195	753	127.833	944.952	192	859	153.916	1438.88	199	549	111.176	363.184	198	455	194	796
	13242-134	SL019995	SHAN3	SHANK3	892	494	1087.97	514.702	858	323	1067.03	496.788	944	676	1100.39	524.559	908	974	889	333
	13268-45	SL012434	WNT5A	WNT5A	1721	696	1424.64	519.746	1722	722	1359.22	511.957	1720	655	1467.44	521.35	1391	585	1784	698
	13374-4	SL012530	DB113	DEFB113	8605	15396	7801.62	8578.59	8931	16703	7430.06	6837.14	8100	13105	8052.12	9553.37	8320	12733	8659	15851
	13375-48	SL020085	SNG3	SYNGR3	374	1199	348.568	1013.91	387	1508	328.625	729.911	354	379	362.034	1164.11	522	2926	346	295
	13377-3	SL020095	C56D1	CYB561D1	2463	1636	2361.65	2420.37	2454	1519	2331.63	1081.7	2477	1802	2382.24	2989.39	2484	1011	2459	1729
	13378-80	SL020102	YD286	C5orf63	1117	743	1062.83	586.909	1122	665	1066.85	544.795	1109	850	1059.71	613.419	1141	599	1113	767
	13381-49	SL008831	B4GT1	B4GALT1	23548	3895	20334.7	3522.04	22930	3668	19981.1	3522.12	24506	4043	20560.4	3501.14	21518	3950	23933	3764
	13384-110	SL008015	FUMH	FH	1438	1781	1429.31	2571.31	1436	1717	1447.23	2794.2	1441	1877	1418.76	2422.71	1258	936	1472	1897
	13386-248	SL020103	RNF34	RNF34	861	1398	760.935	511.402	845	731	777.43	565.311	887	2038	750.36	474.234	987	3090	838	717
	13387-55	SL015293	EHF	EHF	443	957	361.779	474.627	407	435	351.339	310.154	499	1428	368.177	556.129	428	647	446	1005
	13388-57	SL012430	NEC1	PCSK1	1660	623	1549.22	564.104	1703	667	1589.22	646.395	1594	541	1522.86	502.409	1623	607	1667	625
	13392-13	SL008814	AT1B1	ATP1B1	2600	757	2621.45	647.465	2464	717	2378.88	586.782	2811	768	2780.91	636.122	2127	789	2690	716
	13393-46	SL015189	DERL1	DERL1	1603	1484	2433.26	2069.3	1603	1451	2490.71	1897.82	1603	1534	2395.05	2175.6	1317	674	1657	1586
	13397-88	SL004533	HBD-2	DEFB4A	18583	18577	15267.2	13430.1	15982	16736	12705	11267.4	22612	20478	16911.9	14411.1	20221	20477	18273	18182
	13399-33	SL020071	RELL1	RELL1	403	1483	347.781	677.013	411	1854	334.786	385.727	389	531	356.336	813.571	391	489	405	1603
	13403-5	SL013779	ETV5	ETV5	226	174	215.235	139.596	225	126	222.441	168.038	229	229	210.699	117.675	232	199	225	169
	13405-61	SL012422	ISK2	SPINK2	732	1483	573.702	1449.59	714	1524	595.411	2200.66	760	1417	559.436	574.227	940	1902	692	1386
	13411-21	SL020111	RNF41	RNF41	765	508	770.046	329.559	765	419	789.005	296.525	766	621	758.033	349.552	735	239	771	544
	13412-5	SL012556	WFDC6	WFDC6	372	3622	234.458	293.68	403	4454	239.373	303.076	324	1652	231.355	288.113	727	8479	305	1408
	13416-8	SL020086	T132D	TMEM132D	4112	2895	3660.02	1784.86	4261	3195	3979.56	1999.4	3880	2339	3452.85	1600.98	3793	902	4172	3130
	13421-17	SL020080	KISHB	TMEM167B	381	508	363.224	643.911	392	628	371.045	671.372	364	215	358.417	627.197	372	277	383	540
	13422-66	SL012509	ENOX2	ENOX2	1390	1440	1360.03	794.491	1399	1655	1350.85	776.892	1375	1023	1366.49	807.778	1415	1137	1385	1491
	13423-94	SL008291	CJ058	PRXL2A	1471	3125	1542.76	4007.92	1480	3161	1600.11	4715.97	1457	3071	1507.8	3483.35	1524	4612	1461	2756
	13427-66	SL008941	MA1C1	MAN1C1	792	135	731.009	116.615	780	142	721.985	111.08	810	119	736.642	119.802	755	118	799	136
	13429-3	SL012827	WF10A	WFDC10A	972	957	896.518	1197.25	951	643	934.743	1736.42	1006	1301	872.058	641.618	987	884	969	970
	13430-50	SL010851	UT1	SLC14A1	1605	695	1622.98	1241.09	1609	555	1655.86	1881.52	1600	868	1602.43	497.79	1596	397	1607	738
	13431-74	SL020092	F159A	SHISAL2A	311	1127	278.078	445.013	321	1397	263.206	599.226	295	459	287.908	306.95	326	683	308	1192
	13434-172	SL008312	PARVA	PARVA	2106	2201	1984.11	1034.52	2135	2449	2064.77	1341.06	2062	1748	1929.45	767.755	2000	704	2126	2380
	13435-31	SL005182	IL-20 Rb	IL20RB	2713	10381	2344.1	7796.75	2732	10755	2005.15	6149.57	2683	9777	2562.73	8710.54	3834	15698	2500	9016
	13436-54	SL020077	MAZ	MAZ	550	1023	605.569	1363.57	561	1301	571.478	612.75	534	208	627.705	1683.03	494	167	561	1113
	13438-115	SL007661	CHRD	CHRD	3640	8855	3501.08	7480.46	3846	10004	3569.5	8169.44	3321	6690	3463.23	7017.15	4273	10451	3520	8516
	13439-6	SL020093	IQCF3	IQCF3	1122	740	1079.91	812.718	1134	850	1103.18	1181.47	1103	525	1065.31	430.746	1163	1309	1114	571
	13441-30	SL020107	DIXC1	DIXDC1	148	134	138.627	53.309	152	171	137.637	47.0781	143	28	139.349	57.109	148	60	148	144
	13447-42	SL020094	SPRN	SPRN	1653	781	1782.83	1397.06	1662	923	1853.98	2107.52	1640	483	1736.85	581.912	1657	1484	1653	556
	13449-25	SL020108	SF3B4	SF3B4	338	1333	329.565	270.196	319	360	336.089	325.768	366	2081	325.456	227.665	325	327	340	1447
	13450-49	SL020113	UBP8	USP8	3250	2684	5729.5	3512.26	3200	2644	5799.74	3562.53	3326	2744	5682.1	3481.16	2476	1846	3396	2791
	13451-2	SL006734	FNDC4	FNDC4	613	1287	597.603	997.9	628	1511	593.781	922.782	589	830	600.699	1046.41	575	684	620	1372
	13452-113	SL020075	SIM13	SMIM13	811	265	771.176	382.205	815	300	777.017	332.969	805	200	767.563	411.976	829	327	807	252
	13453-2	SL020083	RM33	MRPL33	885	470	1114.27	1367.97	880	356	1157.8	2078.38	892	605	1086.72	536.743	809	177	899	505
	13457-33	SL020109	ELF5	ELF5	224	291	198.556	178.488	227	358	202.557	234.599	219	135	195.926	129.87	253	630	218	161
	13459-30	SL016531	CI167	TOR4A	674	316	685.573	333.465	676	340	700.898	361.174	670	275	675.568	314.659	665	290	676	320
	13460-4	SL012363	CHAD	CHAD	8206	3065	7730.26	2426.05	8604	3249	8135.13	2745.8	7590	2641	7464.49	2158.46	9002	3425	8055	2969
	13463-1	SL007573	PXDN	PXDN	2011	1251	1540	902.963	1995	1232	1587.5	892.506	2035	1281	1505.41	906.81	1846	1603	2042	1171
	13464-8	SL020101	NRAC	NRAC	1472	2275	1408.85	1647.94	1549	2853	1409.07	1196.23	1352	748	1409.92	1888.25	1572	2348	1453	2261
	13465-5	SL007283	CCP1	RCAN1	1058	2721	1019.31	1251.57	1096	3429	1034.39	1744.47	1001	815	1009.53	783.575	1098	2467	1051	2767
	13468-5	SL020119	NEUL4	NEURL4	1370	944	1357.16	931.156	1351	456	1409.87	1438.75	1400	1396	1323.52	294.895	1332	522	1377	1004
	13470-43	SL014902	PTH1R	PTH1R	1047	1990	1080	4080.31	1033	1591	1060.37	4060.2	1069	2485	1093.92	4104.55	1066	1889	1043	2008
	13472-35	SL016517	HDHD2	HDHD2	2059	1547	3546.04	1909.72	2034	1564	3500.57	1924.73	2099	1519	3575.98	1901.02	1635	1263	2140	1582
	13473-55	SL020131	IP3KA	ITPKA	759	1192	713.837	628.452	762	997	735.063	941.785	755	1442	700.441	277.227	822	1841	748	1023
	13474-40	SL011317	GSTK1	GSTK1	5772	5134	5976.24	3987.23	5743	4947	6113.01	4149.07	5818	5412	5886.91	3879.26	4321	3550	6047	5338
	13475-10	SL020116	UB2D4	UBE2D4	20267	12553	12797.9	4819.09	20061	12712	12749.7	4916.88	20584	12299	12828.4	4756	15828	8260	21107	13042
	13476-16	SL020144	KIN17	KIN	425	3296	330.246	562.261	375	638	338.508	824.504	502	5203	325.254	285.356	776	8179	359	495
	13477-65	SL007448	LT4R1	LTB4R	1176	2150	1896.39	3191.53	1154	1644	1877.89	1565.03	1212	2755	1909.61	3907.05	1008	1190	1208	2285
	13479-8	SL020149	F1712	FAM171A2	973	479	973.419	491.308	977	500	986.076	734.625	968	444	965.648	220.478	996	333	969	502
	13481-24	SL020143	TCEA2	TCEA2	1013	903	1007.43	447.236	1035	1128	1001.14	372.203	980	330	1009.54	478.235	980	653	1020	943
	13482-14	SL020129	CNOT1	CNOT1	1904	3534	2555.85	2232.38	1984	4436	2666.65	2402.22	1781	1153	2484.42	2116.66	1607	1044	1960	3825
	13484-69	SL007932	CO1A1	COL1A1	269	903	216.258	206.595	279	969	211.63	173.696	255	792	219.439	225.872	255	301	272	976
	13485-20	SL020165	TM87B	TMEM87B	2413	1488	2747.78	2157.71	2409	600	2793.71	2551.32	2418	2255	2718.39	1863.84	2308	424	2433	1611
	13486-9	SL020155	PKD2	PKD2	946	3684	1042.86	2305.09	912	3026	974.728	1442.6	999	4519	1088.28	2727.36	1298	8552	880	1512
	13487-24	SL020148	UN93B	UNC93B1	661	3063	756.196	5029.8	577	1648	702.78	4795.73	792	4438	793.435	5189.43	583	1872	676	3240
	13488-3	SL020128	ARFP1	ARFIP1	2775	2531	3879.01	2737.18	2786	2770	3960.56	2629.36	2758	2108	3824.75	2806.78	2121	1465	2899	2668
	13490-1	SL020136	MPP6	MPP6	1056	582	1032.58	433.843	1049	368	1054.27	570.557	1068	809	1018.47	315.205	1065	386	1055	612
	13491-40	SL020117	PDE6D	PDE6D	2947	9575	2463.24	3646.66	3032	10618	2428.08	2489	2815	7685	2486.78	4240.68	3091	9592	2920	9573
	13492-44	SL005768	HSPA9B	HSPA9	4512	4124	4366.18	4272.65	4528	4614	4362.54	4008.3	4486	3224	4372.73	4446.38	4608	7417	4493	3135
	13493-5	SL020164	GRID1	GRID1	613	2524	558.806	2834.66	599	2628	500.355	542.348	635	2354	597.385	3620.44	506	577	633	2741
	13494-6	SL020154	CERS5	CERS5	337	207	338.202	510.833	340	223	355.311	765.766	331	179	327.237	224.791	336	138	337	217
	13495-48	SL020147	HCAR2	HCAR2	2633	7396	2687.35	2988.4	2554	6639	2724.36	3368.06	2754	8437	2664.8	2721.96	2288	1390	2698	8042
	13496-19	SL020125	HMCS1	HMGCS1	9592	6873	11444.1	8930.4	9048	6978	9081.4	6848.21	10435	6624	12993.9	9767.06	8751	7118	9752	6816
	13497-34	SL020138	EIF3J	EIF3J	2459	1615	3708.66	1829.17	2474	1622	3794.54	1903.65	2436	1604	3652.49	1777.96	1950	954	2556	1694
	13498-1	SL020130	MIOX	MIOX	1238	4330	1127.57	3875.59	1238	4539	1053.07	2618.49	1239	3987	1177.3	4516.96	1489	7267	1191	3508
	13499-30	SL000359	Coagulation Factor VIII	F8	15335	4225	10639.4	3277.3	15350	4190	10357.3	3129.33	15313	4280	10817.4	3359.59	16348	4710	15143	4099
	13501-10	SL020163	S35G2	SLC35G2	1267	690	1283.21	447.704	1284	699	1262.34	372.03	1241	673	1297.62	490.689	1307	423	1260	729
	13502-2	SL020153	S2611	SLC26A11	1623	2238	1571.62	1989.41	1647	2350	1606.32	2310.48	1586	2052	1549.96	1755.03	1676	2992	1613	2065
	13503-19	SL007985	PRAF3	ARL6IP5	12733	12213	15279.6	10325.8	12657	12270	15576.5	10567.7	12852	12128	15075.1	10156.6	8382	7368	13557	12763
	13506-10	SL020145	DUS2L	DUS2	1362	1046	1358.29	1035.99	1352	865	1341.65	517.286	1376	1278	1370.01	1265.7	1369	782	1360	1089
	13507-51	SL007444	TRADD	TRADD	1304	807	1365.99	809.845	1315	927	1353.98	689.622	1286	574	1374.84	880.688	1269	816	1310	806
	13509-5	SL020162	SCAM5	SCAMP5	532	437	500.577	426.059	535	519	519.288	598.429	527	266	488.785	259.542	571	872	524	289
	13510-7	SL011088	AT2A3	ATP2A3	1613	1003	1485.29	614.801	1585	607	1482.81	507.19	1656	1412	1487.4	677.082	1656	1122	1605	979
	13511-29	SL009828	SATB1	SATB1	583	340	586.743	429.762	589	387	591.226	242.232	574	249	583.981	517.28	593	433	581	319
	13512-28	SL013259	HNRPR	HNRNPR	701	409	790.078	2846.05	703	396	890.652	4028.78	699	429	725.434	1688.02	685	220	704	436
	13513-174	SL020133	PIAS3	PIAS3	394	412	394.331	608.668	393	326	370.675	204.03	396	519	410.139	765.261	419	507	390	392
	13514-121	SL005732	Rab-1C	RAB35	1141	972	1028.95	311.194	1139	1034	1019.66	313.732	1144	869	1035.14	309.879	1176	983	1135	970
	13515-8	SL020146	RPR1A	RPRD1A	765	2051	695.002	825.475	798	2577	715.778	1135.05	716	660	682.062	538.71	705	506	777	2226
	13516-46	SL016509	TMM85	EMC4	609	765	567.888	144.187	604	522	572.989	130.806	616	1035	564.548	152.335	595	440	611	812
	13517-3	SL020152	PTHD3	PTCHD3	410	2158	324.307	372.439	444	2751	319.835	232.353	358	382	326.952	440.787	408	796	411	2328
	13518-5	SL014608	ASAP2	ASAP2	1883	2857	1976.57	3365.53	1869	2966	1981.74	3589.99	1906	2681	1976.32	3220.7	1915	3027	1877	2825
	13519-112	SL020123	ARHGP	ARHGEF25	667	886	572.551	785.917	681	1088	590.847	1116.11	645	411	560.803	461.022	728	1448	655	733
	13522-20	SL007318	VISL1	VSNL1	1021	1755	1049.99	4461.02	1018	1918	1095.29	6673.34	1026	1467	1019.89	1998.93	1086	1845	1009	1737
	13524-25	SL020161	H6ST2	HS6ST2	457	275	412.951	327.254	435	291	404.48	467.273	492	245	418.238	187.669	474	303	454	270
	13525-17	SL020151	KCNG4	KCNG4	2465	1174	2371.9	795.51	2470	935	2375.61	559.709	2457	1470	2370.51	918.282	2531	2237	2453	832
	13526-5	SL013009	LA	SSB	497	818	543.339	2639.47	490	866	618.3	4187.59	509	737	494.475	360.012	539	1354	489	670
	13529-39	SL020132	NP1L2	NAP1L2	1055	936	1154.12	201.245	1062	973	1161.91	230.554	1042	876	1149.26	179.867	1139	1324	1039	842
	13530-5	SL020120	UR2R	UTS2R	661	3188	518.508	778.68	714	4043	507.78	551.418	580	765	525.976	897.773	906	7159	615	1545
	13532-25	SL020160	NEPR1	CNEP1R1	538	1861	472.834	236.997	552	2323	470.97	228.064	518	683	474.194	243.219	500	259	546	2026
	13534-20	SL008132	MYOM2	MYOM2	2700	3888	2803.24	4909.83	2361	4031	2160.22	3005.34	3226	3595	3221.15	5794.89	3041	3620	2636	3934
	13535-2	SL015375	C43BP	CERT1	1034	1614	1398.16	2053.26	1006	1321	1456.84	2837.31	1076	1985	1360.58	1320.09	862	394	1066	1750
	13536-56	SL020124	POLI	POLI	306	230	301.159	187.933	305	226	305.372	209.731	308	235	298.286	172.412	312	310	305	211
	13539-131	SL020168	KCNN1	KCNN1	997	409	950.562	417.325	1002	416	965.29	524.928	989	398	941.095	329.94	993	244	997	433
	13540-1	SL020159	GPR26	GPR26	1910	4206	1843.74	636.593	1976	5377	1865.25	683.436	1806	553	1830.32	605.222	1822	630	1926	4579
	13541-1	SL016488	MYCT1	MYCT1	1020	3441	895.834	1049.64	1099	4387	874.389	433.047	898	589	910.323	1304.4	879	155	1047	3751
	13544-9	SL011276	HMHA1	ARHGAP45	27370	24303	42428.1	21764	27075	24728	42537.7	22042.5	27828	23633	42352.1	21600.4	19590	15544	28844	25362
	13545-97	SL013206	EIF1A	EIF1AD	854	1166	649.617	1360.11	876	1276	645.73	816.027	821	972	652.615	1621.6	950	2057	836	903
	13547-5	SL019581	5HT7R	HTR7	2043	6503	2210.45	3768.42	2024	6337	2233.55	3854.19	2073	6754	2195.89	3721.78	2028	6355	2046	6532
	13548-53	SL020158	PPC1A	PLPP4	597	1734	547	456.579	629	2221	541.827	216.12	546	145	550.693	560.943	569	330	602	1886
	13549-15	SL020150	ADA29	ADAM29	846	736	875.221	1640.62	852	852	875.961	1473.8	836	506	875.618	1744.74	886	894	838	702
	13552-7	SL010879	SWP70	SWAP70	1681	1122	1808.8	995.27	1693	1399	1752.56	424.311	1662	417	1845.2	1232.35	1785	2458	1661	592
	13553-4	SL020126	DCNL3	DCUN1D3	675	2483	692.366	2701.5	699	3080	691.812	3122.76	639	1009	693.578	2396.65	672	1253	676	2653
	13554-78	SL020118	REPI1	REPIN1	772	875	727.267	1678.9	786	1043	773.056	2612.62	750	516	697.932	477.172	767	810	773	887
	13556-28	SL020157	5HT2A	HTR2A	1405	1170	1494.77	764.606	1404	1224	1502.31	907.045	1407	1084	1490.4	657.922	1339	720	1418	1237
	13557-3	SL004802	Nectin 3	NECTIN3	653	297	631.638	340.424	660	341	642.173	397.369	644	212	625.181	298.417	645	178	655	315
	13561-5	SL020176	5HT6R	HTR6	1736	1833	1548.54	1642.89	1755	2058	1589.09	2081.99	1705	1414	1521.3	1282.65	1661	591	1750	1982
	13563-259	SL020184	ACBD7	ACBD7	1006	5487	912.094	3073.8	938	1760	953.269	2684.79	1112	8483	886.367	3309.8	1517	13143	910	1755
	13565-2	SL003760	p130	RBL2	1165	520	966.288	353.602	1190	537	1037.9	298.322	1126	490	918.38	377.638	1187	796	1161	449
	13566-2	SL020204	SSU72	SSU72	479	3425	491.774	1501.57	530	4343	487.955	1289.08	400	825	494.968	1628.65	378	976	498	3711
	13567-1	SL008214	DPYL2	DPYSL2	4781	17021	4612.49	10558.7	4738	17976	4948.03	12483.1	4847	15431	4405.65	9118.24	4465	12344	4840	17770
	13568-30	SL011203	PSMD4	PSMD4	918	883	964.729	495.659	907	794	960.411	531.848	936	1006	966.731	469.906	881	743	925	908
	13570-43	SL008163	VIGLN	HDLBP	461	556	616.537	698.402	458	541	609.195	352.941	466	579	621.57	852.217	412	278	470	594
	13572-43	SL010941	PSD11	PSMD11	3401	2298	6637.74	3465.46	3369	2322	6664.61	3754.66	3449	2259	6622.6	3269.9	2899	1375	3496	2422
	13573-5	SL004616	p21-ARC	ARPC3	3168	4285	3193.71	861.04	3142	3500	3211.65	891.093	3209	5276	3181.94	840.86	3032	1273	3194	4640
	13574-50	SL020205	RND1	RND1	675	2173	657.648	2734.16	686	2303	747.035	3353.19	658	1957	600.416	2249.3	682	1360	673	2295
	13575-40	SL020209	DVL2	DVL2	5937	941	5269.39	801.079	5943	945	5186.45	769.054	5929	937	5324.37	817.255	5961	953	5933	939
	13577-25	SL017896	U2AF2	U2AF2	1221	3949	1304.31	3334.4	1272	4848	1434.99	4682.56	1142	1828	1219.14	2032.42	1288	2935	1208	4113
	13578-98	SL020134	ABLM3	ABLIM3	438	1992	441.628	2963.8	422	1856	424.066	2462.37	464	2186	454.046	3255.89	336	593	458	2157
	13580-2	SL009232	Sperm-associated antigen 2	UAP1	570	1390	485.334	1001.54	547	710	455.939	296.554	605	2036	504.924	1265.88	543	476	575	1502
	13583-19	SL003661	Apaf-1	APAF1	2333	2148	2723.34	2108.33	2282	1733	2708.88	2762.81	2411	2666	2731.93	1544.46	2331	2518	2333	2072
	13587-10	SL005989	RGAP1	RACGAP1	1337	3993	1106.83	2262.8	1274	2444	1053.97	1349.61	1434	5603	1143.66	2699.66	1523	3382	1301	4098
	13588-11	SL020193	ANXA9	ANXA9	410	2437	517.91	4061.95	416	2312	691.58	6033.9	402	2620	406.759	1902.45	311	1148	429	2610
	13589-10	SL007058	APBB3	APBB3	1647	2899	1604.91	3616.73	1688	3105	1534.49	2755.9	1585	2547	1652.22	4088.15	1521	1563	1671	3087
	13590-1	SL020207	ORN	REXO2	1418	973	2113.82	861.393	1390	631	2039.11	844.968	1463	1338	2163.16	870.01	1377	660	1426	1021
	13591-31	SL020210	PRI1	PRIM1	480	2489	349.82	624.631	459	1615	330.811	259.096	512	3428	362.523	775.8	374	211	500	2712
	13594-158	SL020181	GGA1	GGA1	17480	13189	21854.7	10911.1	17267	12561	22043.5	11163.2	17809	14105	21732.9	10753	13734	9774	18189	13627
	13595-20	SL020185	THTPA	THTPA	2001	1868	1656.57	1280.93	1956	1621	1628.76	1041.15	2072	2195	1673.46	1417.3	1914	1321	2018	1954
	13596-3	SL006957	RB27B	RAB27B	1991	2975	1938.28	2385.83	1985	3024	1980.77	2887.62	2002	2900	1908.05	1994.25	1906	1684	2008	3161
	13597-20	SL014934	RAB31	RAB31	1461	1513	1485.42	1560.67	1464	1581	1446.97	1035.85	1456	1400	1509.77	1824.41	1179	1079	1515	1576
	13599-15	SL020211	RABEK	RABEPK	1159	1308	989.799	460.525	1164	1417	984.152	282.878	1151	1117	992.544	545.129	1133	401	1164	1415
	13602-6	SL013050	NH2L1	SNU13	919	1870	1034.87	2051.87	933	2334	976.691	1389.87	898	688	1073.78	2389.61	1134	4268	878	838
	13603-7	SL020186	RFESD	RFESD	1377	2772	1828.85	1071.81	1391	3533	1764.19	952.974	1356	499	1871.35	1142.58	1330	502	1386	3015
	13604-27	SL020194	NEUL1	NEURL1	1406	2498	1308.54	486.424	1450	3171	1312.45	636.043	1337	574	1306.32	358.625	1353	341	1416	2720
	13605-16	SL015314	ANX10	ANXA10	2584	2926	2553.93	1384.34	2624	3610	2495.67	1042.7	2521	1274	2581.57	1494.94	2580	1663	2585	3108
	13609-11	SL007326	GTF2I	GTF2I	287	419	286.541	308.744	295	530	276.46	120.692	275	116	293.241	385	315	834	282	278
	13610-9	SL005065	MAGE-10	MAGEA10	6416	7673	6881.46	2854.66	6663	9687	6885.16	2379.88	6034	2129	6879.83	3131.57	6009	4535	6493	8131
	13612-7	SL020195	CYTIP	CYTIP	226	565	206.411	372.442	224	459	221.557	511.842	229	698	196.587	243.003	207	121	229	613
	13613-23	SL005741	Adenylate kinase isoenzyme 5	AK5	358	1513	286.571	534.937	337	1319	278.255	232.298	389	1772	292.261	662.228	360	864	357	1607
	13614-6	SL003777	CREB-binding protein	CREBBP	3949	1390	4464.71	1251.11	3941	1372	4469.34	1255.36	3963	1417	4459.81	1246.82	4319	2017	3879	1224
	13615-60	SL007010	NCK2	NCK2	17818	14975	19711.4	11032.7	17816	15128	20004.4	11285.6	17822	14739	19516.4	10870.4	13527	10405	18631	15560
	13618-15	SL015381	MD1L1	MAD1L1	1433	1797	1305.22	1054.21	1381	975	1285.71	776.368	1512	2598	1318.33	1203.16	1543	1954	1412	1765
	13620-10	SL016377	ASNA	GET3	501	534	637.82	511.15	481	188	611.871	312.976	531	819	654.931	606.646	511	669	499	505
	13621-31	SL020199	AP2A2	AP2A2	24843	12727	28564.1	10616.1	24714	12987	28845.8	11135.7	25044	12315	28378.8	10270.3	20565	8999	25654	13161
	13622-16	SL014961	2A5A	PPP2R5A	25164	16768	29436.1	12642.5	25205	17044	29784.7	12985.6	25100	16338	29208.1	12418.5	20804	11503	25989	17468
	13623-4	SL007956	MLL2	KMT2D	1109	829	1041.75	440.46	1105	569	1049.5	331.199	1116	1118	1037.05	499.756	1145	701	1103	851
	13624-17	SL020213	NADK	NADK	365	461	352.066	938.933	356	280	331.958	253.107	378	648	365.285	1190.55	380	279	362	488
	13625-19	SL013009	LA	SSB	506	698	458.993	385.631	517	841	469.075	475.212	488	380	452.73	315.033	512	566	504	720
	13628-58	SL020196	GRB14	GRB14	803	460	863.181	214.823	798	207	857.271	136.832	810	687	867.319	253.241	798	109	803	499
	13629-25	SL020200	ATG4B	ATG4B	5075	14469	5072.83	13275.6	4849	14039	5032.06	13478	5427	15110	5113.34	13177.8	6322	21982	4839	12541
	13631-1	SL003766	RB binding protein 5	RBBP5	1104	1132	1064.13	543.72	1115	1406	1065.68	492.116	1088	453	1063.36	576.14	1081	432	1109	1221
	13632-10	SL009456	Zyxin	ZYX	5847	6471	7326.41	5221.47	5818	7408	7470.26	5617.72	5892	4663	7235.13	4957.49	5043	5357	5999	6651
	13634-209	SL006975	PIR	PIR	1562	1552	1555.99	589.605	1523	575	1535.23	585.304	1623	2372	1570.4	593.039	1776	3407	1522	812
	13636-20	SL008135	NP1L1	NAP1L1	26654	19692	43656.6	18446.1	26333	19749	43772.1	18828.6	27151	19602	43582.7	18202.5	20821	13474	27758	20476
	13639-101	SL016380	USO1	USO1	670	745	765.878	451.78	671	896	784.726	556.912	668	417	753.766	368.264	556	249	691	804
	13642-90	SL004393	CIG49	IFIT3	568	2207	587.529	902.292	581	2701	626.86	1176.42	549	1058	562.617	668.244	512	414	579	2400
	13644-30	SL016371	HGS	HGS	3762	4936	6125.26	3849.76	3676	2877	6287.23	4174.63	3896	7020	6018.4	3622.17	2911	1902	3924	5304
	13645-14	SL020202	PRP16	DHX38	1454	2426	1338.49	683.484	1402	725	1352.51	613.005	1533	3766	1328.34	725.883	1447	1013	1455	2609
	13650-11	SL020183	KCIP1	KCNIP1	2068	1974	1919.48	1628.87	2074	2105	1976.48	2277.02	2058	1751	1882.8	1008.95	2067	1140	2068	2095
	13651-54	SL020192	ZFP91	ZFP91	945	6665	631.739	3146.03	1048	8106	535.761	1560.25	787	3384	695.603	3846.14	927	4981	949	6939
	13652-2	SL020197	TM1L1	TOM1L1	1108	461	1264.11	535.058	1143	564	1300.94	362.184	1055	211	1240.82	622.126	1092	580	1112	435
	13653-335	SL020203	MACD1	MACROD1	1391	1478	1339.06	1101.45	1373	895	1294.86	321.674	1418	2081	1367.51	1392.33	1491	2690	1372	1108
	13654-1	SL005370	ROCK2	ROCK2	1453	2205	2375.96	1587.25	1468	2650	2426.48	1642.12	1429	1231	2342.52	1550.94	1027	792	1533	2371
	13655-34	SL005695	Nucleolin	NCL	507	619	554.446	766.991	492	518	542.08	521.716	530	748	562.929	892.614	515	545	505	632
	13657-2	SL007610	PNKP	PNKP	903	2010	1893.17	1432.02	887	2082	1890.64	1482.26	927	1893	1895.12	1400.53	689	580	943	2175
	13658-31	SL011071	PDGF-CC	PDGFC	1526	3419	1300.2	2815.82	1541	3450	1278.15	2459.12	1504	3371	1315.85	3032.21	1343	2100	1561	3614
	13659-36	SL020228	AT131	ATP13A1	26043	6757	25138.3	4436.6	26082	6528	25447	4614.94	25983	7099	24953.7	4303.95	25190	5456	26205	6965
	13665-35	SL004990	PP2A, subunit B	PPP2R3A	1096	1045	1047.9	415.713	1110	1313	1033.57	321.155	1074	336	1054.3	445.444	1084	236	1098	1135
	13666-222	SL010449	Carbonic Anhydrase X	CA10	1251	643	1327.9	1157.84	1287	740	1407.37	1369.13	1196	450	1276.16	996.538	1264	1238	1249	450
	13669-6	SL004063	FGFR-3	FGFR3	12316	2944	10187.7	2592.06	12375	2993	10113.9	2640.33	12224	2865	10234.8	2555.46	10423	2582	12674	2871
	13671-40	SL000401	Elastase	ELANE	32657	8333	35412	10706.6	31855	7907	34626.1	10176	33899	8813	35937.9	11022.8	33995	8633	32403	8252
	13672-3	SL013017	HSP76	HSPA6	1569	1207	1565.33	499.164	1593	1532	1576.18	622.622	1532	282	1558.69	400.11	1562	323	1570	1309
	13673-21	SL008288	TCPH	CCT7	2201	2315	7572.06	4190.25	2115	2541	7565.46	4357.29	2335	1908	7582.82	4081.26	1682	1190	2299	2459
	13676-46	SL001933	Inhibin bB chain	INHBB	17247	6326	13075.2	5022.01	16272	6073	12265.1	4460.12	18757	6415	13581.3	5281.64	15735	5966	17534	6352
	13680-3	SL020216	NAB2	NAB2	353	408	401.014	656.541	346	316	402.131	433.173	364	519	400.535	769.157	374	626	349	352
	13681-173	SL013751	CSK22	CSNK2A2	619	311	593.313	308.893	618	250	586.102	111.466	619	386	598.163	387.031	616	186	619	329
	13682-47	SL004153	M-CSF R	CSF1R	4144	1161	3680.39	946.696	4261	1165	3771.81	977.437	3962	1131	3617.55	919.82	4158	1153	4141	1163
	13683-18	SL020231	CLCKB	CLCNKB	316	2298	346.567	1465.69	301	2159	317.096	1360.82	339	2499	366.422	1533.56	326	1353	314	2436
	13686-2	SL005188	IL-5 Ra	IL5RA	1759	1224	1434.96	1002.79	1617	781	1368.71	1003.79	1979	1672	1478.3	1002.22	1859	1062	1740	1251
	13688-2	SL020217	CAPSL	CAPSL	538	606	490.738	1892.02	543	683	475.284	721.738	529	462	501.367	2363.77	530	268	539	651
	13689-2	SL003670	Ornithine decarboxylase	ODC1	1652	513	1475.55	492.792	1646	592	1475.93	696.454	1662	359	1475.28	294.314	1770	1094	1630	290
	13691-10	SL020232	SC5A8	SLC5A8	2938	1507	2834.67	735.127	2945	1786	2818.08	748.391	2925	919	2846.24	727.032	2838	677	2956	1616
	13692-154	SL004689	WISP-1	CCN4	750	1438	937.509	651.541	757	831	1012.44	717.872	740	2050	890.093	601.059	865	748	729	1533
	13694-24	SL005226	TSLP R	CRLF2	327	1675	318.924	1291.65	351	2139	309.073	1206.17	289	243	325.643	1347.61	320	364	328	1819
	13697-51	SL007151	GPDA	GPD1	3637	1789	3581.77	2003.61	3832	1796	3548	2201.51	3334	1737	3607.37	1867.21	3375	1806	3686	1782
	13698-28	SL020223	K319L	KIAA0319L	799	561	833.9	556.536	810	673	818.997	316.256	781	317	843.675	668.859	847	891	789	473
	13700-10	SL004209	annexin II	ANXA2	12026	3661	12855	4271.23	11632	3237	12734.9	5263.05	12637	4164	12928	3459.45	12354	3076	11964	3759
	13704-5	SL014847	HMCS2	HMGCS2	441	562	390.315	983.773	437	572	374.506	643.128	448	545	400.91	1154.55	426	311	444	597
	13711-10	SL008164	CLH1	CLTC	857	1328	739.674	404.373	878	1638	755.006	504.368	824	578	729.391	323.751	837	533	861	1429
	13713-164	SL020224	SC22A	SEC22A	851	2312	1180.1	4086.84	833	2310	1136.71	3128.87	880	2316	1210.09	4613.55	1096	5170	805	1137
	13717-15	SL006542	FCN2	FCN2	15012	4000	15686.5	3666.62	15208	3999	15326.6	3589.18	14709	3984	15931.8	3693.03	14637	4376	15083	3921
	13719-19	SL020219	PAK4	PAK4	4037	3245	4869.79	3145.82	3984	3297	4886.1	3111.6	4118	3161	4858.9	3172.85	3224	3134	4191	3243
	13720-95	SL004008	Proteinase-3	PRTN3	2385	793	2182.84	867.101	2373	776	2177.6	901.2	2403	818	2186.01	845.431	2232	792	2414	790
	13724-27	SL004337	FGF-19	FGF19	8198	4996	9016.88	5139.84	8119	4861	9392.58	5512.8	8321	5196	8760.9	4864.05	9239	5915	8001	4777
	13726-4	SL003738	B7	CD80	207	223	289.542	2069.98	204	256	335.81	3259.93	212	160	259.721	429.122	218	154	205	234
	13727-44	SL020220	SPOP	SPOP	617	1166	565.423	871.283	607	1174	594.353	1015.23	632	1154	547.242	765.437	590	581	622	1247
	13728-19	SL003522	ERP29	ERP29	4932	4767	6224.09	4439.14	4964	4804	6499.43	4644.23	4884	4710	6046.18	4297.81	3700	3916	5166	4877
	13729-26	SL020226	SFXN5	SFXN5	361	471	460.458	763.249	367	532	458.771	549.886	353	357	460.702	875.507	356	235	362	504
	13733-5	SL004250	IL-12 p40	IL12B	417	308	355.95	705.129	426	340	361.658	316.332	403	250	352.256	870.647	373	232	426	320
	13735-1	SL020221	RPGP1	RAP1GAP	691	1556	707.204	1439.87	714	1938	655.131	898.4	656	592	741.741	1704.3	675	1009	694	1639
	13738-8	SL001932	Inhibin bA chain	INHBA	1594	441	1149.12	467.815	1665	437	1201.37	497.282	1483	425	1114.18	444.014	1490	406	1613	444
	13740-51	SL004650	sFRP-3	FRZB	2278	670	2158.17	574.213	2198	672	2069.23	519.59	2404	648	2214.71	597.691	1945	729	2342	639
	13743-56	SL020222	CUL4B	CUL4B	767	827	890.342	632.647	777	1006	902.066	422.072	752	422	882.942	739.201	688	291	782	893
	13744-37	SL005187	IL-3 Ra	IL3RA	6901	2255	6319.25	2255.52	6290	1952	5410.16	1618.89	7848	2363	6911.79	2412.51	7566	2411	6776	2202
	13745-10	SL020155	PKD2	PKD2	314	346	285.083	161.021	318	418	284.884	202.687	309	186	285.364	127.341	315	213	314	366
	13748-4	SL000515	MCP-2	CCL8	394	642	379.485	447.602	383	392	416.964	680.819	412	902	355.01	169.755	399	132	394	698
	13926-1	SL020268	RMI1	RMI1	1585	426	1549.33	353.183	1588	389	1557.91	375.068	1581	477	1543.96	338.754	1605	418	1581	427
	13929-27	SL020289	OCTC	CROT	811	875	1114.14	977.43	804	901	1102.74	1171.21	822	833	1121.52	830.083	766	1478	819	705
	13930-3	SL007678	ABC3G	APOBEC3G	1924	1429	2431.06	1421.45	1904	1400	2453.35	1469.63	1954	1474	2416.79	1390.8	1497	991	2004	1484
	13931-22	SL012980	PSMD9	PSMD9	3183	2743	6213.31	3122.01	3032	2059	5811.69	3009.65	3416	3541	6475.56	3169.71	3055	4230	3207	2359
	13932-45	SL005746	COOL-1	ARHGEF7	1820	829	1883.18	847.313	1814	848	1872.08	669.575	1830	799	1890.68	946.852	1832	1077	1818	774
	13933-276	SL020257	NAB1	NAB1	4305	3162	4062.14	1605.48	4372	2385	4041.27	1443.86	4202	4081	4079.23	1704.44	4443	2345	4279	3293
	13934-3	SL014593	MCF2L	MCF2L	652	833	694.119	808.132	652	948	727.109	1237.78	652	615	672.581	289.995	676	1768	647	485
	13936-24	SL020280	PGK2	PGK2	302	375	288.375	316.55	295	190	287.753	218.378	313	550	288.986	367.263	327	667	297	288
	13937-75	SL008246	CAND1	CAND1	3187	952	4376.12	1298.98	3168	902	4285.35	1232.66	3218	1024	4436.48	1339.03	2805	873	3260	949
	13939-14	SL006519	UGPA1	UGP2	550	647	734.009	1487.61	545	413	684.493	699.006	557	896	766.641	1828.45	594	1372	541	376
	13940-19	SL006071	IP16	IFI16	2512	2756	4760.52	7598.07	2460	3030	4614.68	7838.06	2593	2265	4856.79	7455.8	2461	1481	2522	2936
	13941-82	SL020259	SYFM	FARS2	1738	478	1649.85	399.622	1739	531	1626.11	244.244	1737	382	1665.22	474.181	1736	450	1739	483
	13942-140	SL020269	SPSB1	SPSB1	529	690	502.165	132.953	519	236	501.88	163.031	544	1061	502.599	109.387	578	1559	520	325
	13943-38	SL020276	DPY30	DPY30	6489	5850	5845.57	4792.14	6311	4119	5731.28	2445.07	6764	7802	5919.4	5840.68	6071	5618	6568	5891
	13944-3	SL000578	SULT 1A3	SULT1A3	2717	3422	4821.79	3957.17	2772	3444	5036.05	4113.35	2633	3388	4683.18	3851.59	1866	2136	2878	3592
	13946-8	SL020297	DDX23	DDX23	1721	2998	1573.19	1320.45	1717	3025	1562.05	982.611	1726	2956	1580.83	1502.85	1645	547	1735	3260
	13947-371	SL020301	NUD12	NUDT12	1370	659	1521.47	3193.98	1385	696	1444.43	632.106	1346	599	1572.09	4077.01	1336	666	1376	658
	13948-50	SL019207	GABR2	GABBR2	1328	7682	1154.84	4001.58	1117	5531	1201.85	5007.47	1654	10145	1126.02	3195.17	1255	5110	1341	8078
	13950-9	SL015375	C43BP	CERT1	2121	1074	3107.12	1859.05	2105	1087	3221.82	1960.7	2146	1053	3031.69	1789.06	1724	691	2196	1116
	13954-9	SL020298	GNA1	GNPNAT1	3381	3217	5087.03	3084.53	3394	3010	5256.29	3360.28	3360	3515	4977.36	2891.39	2621	2895	3525	3255
	13955-33	SL007277	DAPK1	DAPK1	615	3606	861.557	998.877	569	2501	867.395	1068.32	686	4843	857.954	953.542	479	454	641	3927
	13958-5	SL020270	RBM46	RBM46	261	276	224.409	705.638	254	162	210.41	374.707	273	392	233.747	856.058	262	160	261	293
	13959-7	SL000499	LAP	LAP3	35659	26196	52778	25037.1	35442	26081	52999.2	25516.1	35995	26382	52636.3	24747.6	28133	17936	37084	27252
	13960-15	SL020282	AGAP3	AGAP3	866	1886	778.302	1255.88	825	1365	822.523	1821.48	930	2484	749.766	672.421	817	798	876	2027
	13961-18	SL020291	KIF3A	KIF3A	7225	977	7367.8	993.864	7225	1010	7351.42	994.077	7225	922	7379.63	994.938	6937	960	7280	970
	13963-7	SL004521	tollip	TOLLIP	11663	9917	15826	9344.83	11671	10073	16200.6	9704.05	11650	9676	15583.7	9107.87	8555	6065	12252	10385
	13966-30	SL008254	MYOM3	MYOM3	2545	2353	2479.73	930.234	2452	1200	2420.21	1034.22	2688	3443	2518.74	855.274	2547	611	2544	2552
	13967-14	SL005724	Thioredoxin reductase 1	TXNRD1	2980	1331	3358.76	1235.06	2972	1334	3328.14	1289.65	2993	1328	3379.78	1199.82	3118	1293	2954	1337
	13969-24	SL020292	IMA7	KPNA6	4011	3221	7049.31	3512.34	3999	3251	6983.28	3642.15	4030	3176	7092.84	3428.03	2962	2140	4210	3351
	13972-4	SL020263	DHB14	HSD17B14	944	2532	846.17	3235.7	999	3217	880.493	4004.25	859	551	824.43	2628.7	961	1825	941	2645
	13973-62	SL020271	TTL	TTL	874	6653	844.134	2319.38	946	8265	864.718	3226.63	761	2650	831.435	1462.31	722	3623	903	7083
	13975-56	SL020284	LIPA1	PPFIA1	1117	1030	2212.61	1494.16	1119	1115	2293.63	1543.11	1115	882	2159.94	1460.41	992	1579	1141	887
	13976-9	SL015120	ARHG1	ARHGEF1	1016	1154	1380.1	778.444	991	573	1403.21	928.885	1055	1698	1364.91	662.967	859	444	1046	1241
	13977-28	SL015168	BARD1	BARD1	435	346	433.464	1168.23	444	426	424.848	435.66	421	155	439.431	1461.48	438	345	435	346
	13978-122	SL004696	Tbx3	TBX3	329	2183	251.319	783.409	288	1003	241.907	504.52	392	3255	257.674	922.216	331	1566	328	2282
	13979-3	SL020254	S26A7	SLC26A7	946	376	1003.35	397.012	924	384	987.351	326.729	980	360	1013.69	437.122	985	324	939	385
	13982-33	SL016529	RGS18	RGS18	434	424	459.863	605.24	429	317	447.202	179.6	440	551	468.198	765.021	388	259	442	448
	13983-27	SL008181	QOR	CRYZ	4257	7870	2867.19	2019.52	4486	9914	2846.61	2076.56	3901	2342	2881.07	1983.89	6072	18853	3913	2392
	13984-23	SL020293	DDX25	DDX25	436	278	405.243	319.139	437	217	404.031	208.902	435	352	406.315	374.465	434	176	436	293
	13985-12	SL007669	SMUF2	SMURF2	480	931	461.598	760.576	495	1150	473.614	764.189	458	401	454.223	760.216	490	837	478	948
	13986-6	SL010800	LANC1	LANCL1	1874	1157	4242.7	1832.34	1856	1241	3938.81	1748.07	1901	1015	4443.53	1860.8	1603	905	1925	1192
	13988-67	SL020265	NMRL1	NMRAL1	1320	2927	1297.77	2432.87	1289	2346	1238.58	1353.85	1369	3648	1336.34	2933.04	1425	4723	1301	2443
	13990-1	SL003652	pyruvate carboxylase	PC	522	1116	506.644	1132.09	511	903	560.289	1764.53	540	1383	471.975	307.999	508	399	525	1205
	13991-47	SL020285	IF4G3	EIF4G3	1907	5431	1815.65	3603.86	2021	6755	1832.87	3880.96	1731	2117	1806.45	3422.12	2033	3776	1883	5691
	13992-12	SL007239	NSF	NSF	1459	677	1662.82	677.011	1454	670	1671.03	805.596	1466	687	1658.01	580.006	1357	610	1478	687
	13993-20	SL020300	E41L1	EPB41L1	6161	4588	13461.1	6551.17	5913	4657	12193.8	6592.25	6546	4455	14290.9	6395.09	5991	5343	6193	4431
	13994-1	SL020302	FBRL	FBL	2868	636	2858.44	1231.81	2890	678	2888.83	1160.72	2835	564	2839.49	1278.18	2919	746	2859	613
	13996-16	SL020266	COAC	PPCDC	839	730	850.33	2197.24	847	691	928.468	3362.73	826	788	796.514	784.86	883	1080	830	643
	13998-26	SL020277	PURA1	ADSS1	988	878	1136.22	1893.59	951	720	992.719	721.494	1046	1075	1229.93	2361.12	919	584	1001	922
	14002-18	SL020303	DOCK9	DOCK9	466	217	444.634	375.432	469	224	435.651	183.916	463	207	450.585	459.631	480	321	464	191
	14005-2	SL008319	CHD7	CHD7	315	290	319.735	535.686	308	109	310.101	271.697	326	443	326.072	653.392	307	65	316	315
	14006-36	SL020278	GNMT	GNMT	1164	1094	1155.99	759.745	1199	1371	1161.22	926.748	1108	371	1153.22	630.231	1100	384	1176	1181
	14007-22	SL020287	PAPS1	PAPSS1	1412	1319	1628.84	874.093	1428	1589	1665.91	1100.54	1388	723	1605.23	688.723	1222	545	1448	1416
	14008-22	SL020295	DCP1A	DCP1A	1515	3826	1244.89	715.402	1561	4877	1246.53	595.749	1443	682	1243.82	785.145	1717	8779	1476	1681
	14009-65	SL005721	TNFAIP3	TNFAIP3	1035	1395	1187.26	3225.3	1029	1305	1124.91	2206.17	1044	1523	1228.41	3748.81	1141	2497	1015	1064
	14011-17	SL004809	S100A11	S100A11	3354	2413	3431.01	2025.72	3370	2857	3452.36	2225.93	3330	1482	3416.7	1889.61	3279	2071	3368	2472
	14012-17	SL007593	LGP2	DHX58	1356	2553	1340.47	3614.91	1390	3048	1232.18	521.183	1303	1490	1411.1	4630.68	1410	2337	1346	2592
	14013-11	SL015118	TANK	TANK	1223	1455	2041.48	1876.83	1256	1729	2099.41	1755.66	1171	875	2003.18	1954.17	1069	991	1252	1526
	14019-73	SL020305	EVPL	EVPL	1424	2448	1213.47	3435.74	1418	2355	1128.91	1387.32	1433	2586	1269.77	4275.84	1486	3650	1412	2147
	14021-81	SL020316	MED4	MED4	1012	1478	1050.32	889.431	1029	1798	1048.08	972.085	986	750	1052.58	833.858	951	396	1023	1602
	14024-196	SL004644	EDA	EDA	1260	2079	1158.72	470.716	1283	2629	1150.13	406.202	1224	552	1164.62	509.138	1449	4945	1224	712
	14025-18	SL004126	4-1BB	TNFRSF9	385	252	370.752	671.722	390	306	368.36	367.64	377	128	372.54	811.863	391	402	384	212
	14026-24	SL004352	IL-17F	IL17F	849	1102	810.176	1523.7	840	1082	886.882	2355.5	862	1134	757.309	462.379	829	789	852	1152
	14028-22	SL020311	P3C2A	PIK3C2A	3539	3915	3360.39	769.073	3583	4986	3318.52	645.847	3471	745	3388.29	839.6	3423	640	3561	4260
	14029-42	SL010966	CSN2	COPS2	2372	871	2523.55	599.028	2402	987	2500.52	564.182	2326	651	2539.69	621.143	2383	676	2370	904
	14034-22	SL001890	GA733-1 protein	TACSTD2	514	167	493.501	318.534	508	110	504.593	447.97	522	229	486.423	193.356	513	94	514	177
	14035-13	SL007386	TIAM1	TIAM1	294	493	273.578	604.578	282	418	279.517	858.722	312	590	269.79	354.611	304	661	292	454
	14036-116	SL020312	MPDZ	MPDZ	236	907	204.889	564.953	232	843	195.01	500.734	241	998	211.65	604.399	273	1412	229	775
	14037-18	SL013273	RANB3	RANBP3	1713	451	1946.79	681.661	1691	455	1964.09	757.479	1747	442	1934.52	628.378	1544	462	1744	442
	14039-33	SL003863	kallikrein 5	KLK5	538	1736	454.637	609.805	504	251	484.634	892.689	591	2754	435.473	310.952	523	280	541	1890
	14043-12	SL008204	EEA1	EEA1	1211	290	1188.61	440.616	1221	302	1201.03	496.884	1195	269	1179.56	397.124	1225	314	1208	285
	14045-12	SL020317	NCOA2	NCOA2	1009	3003	985.634	2871.31	950	1287	948.242	2592.95	1099	4519	1010.44	3045.86	1356	5747	943	2110
	14047-78	SL003951	BDNF	BDNF	2085	2103	5534.52	3592.44	2132	1986	6102.93	3747.28	2012	2272	5169.62	3445.97	2151	2520	2073	2015
	14048-7	SL004588	IL-1 R AcP	IL1RAP	1887	707	2023.63	790.454	1912	700	2156.17	835.587	1848	717	1938.04	748.737	1608	472	1940	732
	14051-54	SL007629	FOXC2	FOXC2	283	156	272.235	316.978	284	163	285.7	454.944	282	145	263.513	177.763	286	164	283	155
	14052-26	SL009417	UN13A	UNC13A	414	1028	375.621	727.033	403	813	378.595	494.868	430	1292	373.769	846.063	419	417	413	1106
	14054-17	SL004151	IL-15 Ra	IL15RA	13754	4089	11306.9	3480.95	13340	3837	11042.4	3576.22	14395	4377	11467.4	3404.26	11625	4281	14157	3925
	14056-4	SL013948	Glycoprotein hormones a-chain	CGA	1151	3768	993.079	1437.34	1214	4766	1024.52	795.942	1053	1002	972.887	1734.15	1143	953	1152	4089
	14060-67	SL007435	NCF4	NCF4	689	663	814.38	983.741	681	504	846.473	1403.88	702	853	794.432	565.321	676	284	692	713
	14061-48	SL002541	sRANKL	TNFSF11	1277	874	1161.39	1408.21	1259	550	1124.99	419.453	1305	1216	1185.51	1779.62	1360	515	1261	926
	14063-17	SL000530	OSM	OSM	630	570	676.952	2000.57	636	587	749.411	3113.86	620	544	630.531	564.059	651	660	626	552
	14065-11	SL007080	CD5	CD5	297	346	279.081	782.744	303	379	268.169	202.272	286	287	286.311	993.77	290	271	298	358
	14066-49	SL020306	MAGI2	MAGI2	338	218	419.295	1658.14	341	265	369.913	242.367	333	110	451.824	2123.88	338	132	338	230
	14067-6	SL008289	PKP2	PKP2	677	2046	912.541	1744.89	650	1038	960.617	2405	718	3001	881.76	1130.51	641	1057	683	2184
	14069-61	SL010369	Carbonic Anhydrase IV	CA4	1075	457	1005.87	446.962	1078	467	1000.43	278.259	1071	441	1009.74	529.407	1052	449	1079	458
	14070-56	SL018907	ITSN1	ITSN1	1296	1056	1167.63	659.089	1277	841	1181.6	611.853	1326	1321	1158.58	689.491	1361	1841	1284	827
	14074-2	SL020307	SHC2	SHC2	375	1107	343.109	865.145	385	1362	348.657	619.846	359	503	339.793	994.649	393	721	371	1166
	14076-74	SL007888	Cystatin-S	CST4	700	893	609.042	1480.58	657	832	566.709	794.083	766	976	635.827	1793.19	677	417	704	957
	14079-14	SL004152	IL-18 Ra	IL18R1	7107	3479	6239.84	2885.57	7160	4133	6071.97	1665.07	7025	2095	6349.13	3456.33	7098	2792	7109	3594
	14082-56	SL016540	TLN2	TLN2	2017	1623	2539.28	2725.92	2029	1866	2602.92	3270.44	1997	1148	2498.16	2311.19	1937	2526	2032	1387
	14083-25	SL020314	SPS1	SEPHS1	14055	6409	16058.2	6476.83	14064	6617	16048.9	6733.98	14040	6074	16066.7	6314.55	13190	5932	14218	6483
	14088-38	SL005172	IGFBP-6	IGFBP6	93901	14995	84273.8	14408.3	89179	12836	79431.4	13578.8	101215	15165	87391.6	14047.3	90991	15523	94452	14831
	14090-23	SL020308	DEFI6	DEF6	2274	1341	3580.15	2460.53	2263	1378	3653.13	2801.68	2291	1282	3532.21	2214.31	1968	1668	2332	1262
	14091-42	SL005371	Carbonyl reductase 3	CBR3	2300	589	2477.96	694.352	2277	584	2436.92	673.335	2335	596	2503.9	707.505	2077	555	2342	586
	14093-10	SL004343	Flt3 ligand	FLT3LG	1253	1116	1201.61	893.369	1228	768	1197.97	1052.2	1291	1504	1204.65	775.606	1327	1713	1239	962
	14094-29	SL000138	HB-EGF	HBEGF	1473	1178	3773.39	2052.31	1498	1218	3920.34	2087.05	1435	1114	3677.49	2025.94	1205	1004	1524	1202
	14095-1	SL005204	NKG2D	KLRK1	294	328	269.596	167.109	293	347	274.985	197.845	295	298	266.216	143.981	325	571	288	258
	14098-28	SL020309	SYCC	CARS1	3833	1899	4887.82	1708.63	3804	2035	4795.68	1854.69	3878	1667	4947.39	1606.35	3253	1289	3943	1975
	14099-20	SL009468	PSA4	PSMA4	885	6141	665.821	2370.97	814	4530	708.8	3206.07	994	8022	637.585	1618.69	1536	12499	761	3901
	14100-63	SL007929	C1QC	C1QC	1534	1329	1500.39	1648.5	1554	1313	1467.05	1368.03	1502	1352	1522.55	1809.75	1449	1149	1550	1359
	14101-2	SL005153	CNTFR alpha	CNTFR	754	195	650.189	154.529	746	163	650.349	135.334	767	236	649.842	165.972	677	176	769	195
	14106-46	SL003682	GDP/GTP exchange protein	RAP1GDS1	661	394	673.892	357.002	665	457	684.584	326.059	655	268	666.234	375.556	598	240	673	416
	14107-1	SL020315	MTHFS	MTHFS	15419	13163	19554	11419.1	15367	13492	20044.7	12030.1	15498	12641	19226.7	10991.6	11370	9070	16185	13669
	14111-15	SL007206	TSP2	THBS2	518	465	447.298	1239.84	511	419	430.407	623.37	528	529	458.428	1513.91	536	454	514	467
	14112-40	SL005213	RELT	RELT	836	628	786.594	343.012	831	531	797.028	455.95	844	756	779.882	243.785	835	472	836	654
	14114-18	SL019019	PIANP	PIANP	2278	3080	1767.91	984.679	2299	3036	1893.08	1111.97	2245	3148	1685.27	883.811	1970	840	2336	3336
	14115-34	SL002782	Adrenomedullin	ADM	1919	357	2172.01	1764.99	1921	346	2147.43	571.555	1916	373	2188.86	2223.52	1905	438	1922	339
	14116-129	SL004821	S100A4	S100A4	1632	357	2247.83	847.569	1641	360	2214.81	758.556	1618	351	2269.82	901.204	1843	437	1592	324
	14120-2	SL018629	RNF43	RNF43	1653	3668	1480.3	1468.11	1710	4450	1466.2	1192.21	1564	1898	1490.16	1625.97	1534	1252	1675	3962
	14121-24	SL004159	TRAIL R4	TNFRSF10D	1037	399	1005.53	435.695	1033	389	1002	255.52	1042	414	1007.94	521.312	1022	487	1039	380
	14122-132	SL018971	ZNRF3	ZNRF3	686	1416	628.642	1049.17	660	909	616.674	1049.28	727	1956	636.97	1051.91	666	648	690	1518
	14123-34	SL017424	GI24	VSIR	5033	1947	5784.93	2236.16	4918	1778	5769.65	2338.15	5210	2174	5795.92	2171.83	4452	1106	5142	2050
	14124-6	SL004843	Ephrin-A2	EFNA2	4901	1942	3949.02	2275.47	4847	1612	4013.59	2822.46	4985	2362	3903.99	1839.27	4609	1641	4957	1990
	14127-240	SL001880	IFN-b	IFNB1	754	2220	713.165	2081.84	719	1585	647.17	1326.94	807	2944	757.034	2454.74	700	1356	764	2348
	14128-121	SL017106	IFN10	IFNA10	337	1369	328.167	637.664	298	212	321.357	622.454	398	2169	332.972	649.043	340	635	337	1468
	14129-1	SL019978	IFNA7	IFNA7	391	323	355.309	334.381	390	306	356.508	281.817	393	347	354.175	364.749	426	494	384	278
	14131-37	SL007274	EFNB2	EFNB2	9530	3547	7965.08	2184.99	9201	3411	7790.57	2273.63	10039	3692	8072.99	2117.34	8437	2727	9737	3645
	14132-21	SL020171	HHLA2	HHLA2	456	432	499.696	650.625	461	482	521.674	874.178	447	340	485.905	451.164	469	467	453	425
	14133-93	SL000145	IL-1 sRII	IL1R2	7665	1637	7726.75	1548.69	7649	1609	7402.3	1442.91	7690	1679	7940.9	1580.19	7784	2060	7643	1543
	14134-49	SL015046	AMGO2	AMIGO2	1376	364	1355.3	432.469	1349	287	1337.03	395.532	1418	455	1367.29	455.232	1306	274	1389	377
	14135-3	SL020172	RXFP1	RXFP1	480	490	452.822	191.656	478	220	449.109	153.114	483	732	455.394	213.409	481	147	480	530
	14136-234	SL007696	C1QR1	CD93	6532	1274	5965.37	1144.34	6401	1256	5881.42	1130.04	6735	1276	6018.9	1151.17	6119	1279	6610	1258
	14139-16	SL007828	NRG4	NRG4	705	4728	578.638	1237.98	769	6051	561.115	386.352	606	492	589.821	1561.87	626	575	720	5150
	14143-8	SL014983	H2B2E	H2BC21	12320	7297	8022.51	4316.4	11783	5334	7927.3	4322.41	13153	9517	8078.33	4312.83	13592	7450	12079	7244
	14144-3	SL019979	H2A3	H2AW	3670	2356	2441.43	1422.77	3499	1723	2432.97	1332.2	3934	3072	2446.54	1481.65	4052	3096	3598	2181
	14146-92	SL008158	H31	H3C1	1015	442	873.929	398.926	993	389	871.272	375.263	1047	512	875.888	414.371	1016	455	1014	440
	14149-9	SL005179	IL-1F8	IL36B	753	763	731.142	1032.33	756	847	707.201	360.814	749	610	746.767	1295.7	727	224	758	826
	14150-7	SL005177	IL-1F6	IL36A	3083	1478	3098.38	1549.25	3159	1520	3216.85	1566.75	2964	1403	3021.39	1534.77	4136	1931	2883	1282
	14151-4	SL015510	UCRP	ISG15	1465	1730	2072.79	2117.33	1539	2132	2140.45	2466.19	1351	753	2029.35	1860.17	1461	1091	1466	1826
	14153-8	SL004139	Ephrin-A3	EFNA3	1000	2116	920.28	372.513	1017	2694	913.376	406.893	974	404	925.065	349.204	969	414	1006	2300
	14156-33	SL004815	14-3-3 protein beta/alpha	YWHAB	13334	12326	14067.3	8599.4	13355	12533	14467.3	9020.47	13303	12003	13810.6	8315.71	10066	10055	13953	12617
	14157-21	SL004984	14-3-3E	YWHAE	2311	1183	1983.23	533.748	2297	1442	1931.34	453.866	2331	592	2017.85	578.2	2089	564	2353	1263
	14158-17	SL003848	Annexin V	ANXA5	924	3412	1059.28	6231.09	951	3927	940.905	6032.02	883	2406	1134.19	6371.9	1043	4313	902	3214
	14175-78	SL019907	SCP2D	SCP2D1	855	1041	717.967	1256.27	819	1159	662.958	501.464	913	822	752.125	1563.41	835	640	859	1100
	14178-18	SL007463	CDKN3	CDKN3	1043	3475	949.436	1880.04	1008	3084	981.692	1974.68	1097	4006	929.622	1820.92	991	1986	1053	3690
	14186-13	SL019795	RFFL	RFFL	4388	7482	4408.22	5473.04	4277	7543	4388.26	5523.76	4559	7387	4423.67	5453.85	4579	7429	4352	7493
	14192-31	SL019930	PDCL2	PDCL2	1618	1761	1744.35	2384.28	1577	1244	1683.43	458.26	1680	2346	1784.63	3044.76	1570	1049	1627	1866
	14197-2	SL019864	PRDM1	PRDM1	886	425	886.265	248.074	891	514	890.82	235.944	879	227	883.34	255.886	861	172	891	457
	14203-3	SL008375	ANXA7	ANXA7	14234	8654	24507.2	9957.84	14067	8754	24268.5	10388.5	14493	8492	24666.4	9674.13	11643	6147	14725	8968
	14204-55	SL019533	FOXJ2	FOXJ2	419	696	380.26	726.048	396	488	379.985	897.866	454	929	380.994	590.427	451	952	412	635
	14205-6	SL019865	HEXI2	HEXIM2	528	1112	603.557	527.941	555	1417	627.135	591.91	488	200	588.47	482.713	607	2555	514	484
	14206-28	SL006959	APBB1	APBB1	189	732	166.894	133.464	173	65	164.912	65.9109	213	1165	168.233	163.277	169	42	192	798
	14208-3	SL019932	RET7	RBP7	2667	492	2652.29	1102.05	2707	514	2696.46	1200.42	2606	449	2622.59	1034.66	2538	480	2692	490
	14216-35	SL019957	DDX46	DDX46	695	480	662.487	367.284	703	505	676.117	514.685	683	438	653.553	225.32	689	173	696	518
	14226-120	SL008524	BHMT2	BHMT2	1440	410	1376.4	484.257	1441	423	1362.88	283.844	1438	390	1385.12	579.15	1492	503	1430	389
	14227-21	SL008040	MYL6B	MYL6B	857	787	770.626	837.334	832	967	782.097	1271.25	895	359	762.632	331.707	920	366	845	843
	14229-5	SL019900	MOCS3	MOCS3	2860	3443	2773.98	736.294	2784	633	2761.87	666.192	2978	5440	2781.9	778.9	2772	522	2877	3748
	14237-1	SL015217	K1C23	HSPA1A	1869	304	1738.87	285.679	1894	304	1774.64	274.878	1829	301	1715	290.208	1810	312	1880	301
	14245-195	SL019901	SNX7	SNX7	355	978	325.982	115.34	364	1184	325.503	97.0255	342	518	326.366	125.994	344	323	357	1057
	14246-50	SL016379	DOK2	DOK2	1901	3486	2440.84	2214.3	1955	4284	2434.95	2248.61	1817	1592	2445.51	2196.25	1364	2162	2002	3675
	14249-68	SL019794	TRIM1	MID2	416	773	440.731	914.018	422	870	454.531	1064.87	405	593	432.034	803.62	392	288	420	834
	14250-115	SL008191	BLMH	BLMH	291	708	264.41	669.748	302	825	250.453	445.663	273	474	273.723	783.12	371	1436	275	453
	14254-27	SL019925	PTN4	PTPN4	2405	695	1920.5	297.707	2401	758	1897.55	295.465	2410	584	1935.64	297.958	2418	586	2402	714
	14260-112	SL015522	ARHG8	NET1	428	982	438.47	1881.54	433	1219	480.007	2907.34	420	399	411.385	603.723	385	120	436	1070
	14268-4	SL007647	SRXN1	SRXN1	640	1323	645.386	556.479	645	1478	634.139	421.14	632	1039	652.88	630.22	633	971	641	1380
	14271-23	SL007707	RAB6B	RAB6B	9224	8570	13418.4	8514.06	9254	8694	13824	8910.88	9176	8379	13158.2	8242.96	6535	5563	9733	8938
	14273-19	SL010939	PPCE	PREP	2069	1256	2435.02	1567.15	2060	1284	2402.17	1601.07	2082	1212	2458.92	1547.28	1849	1151	2110	1271
	14283-12	SL008144	RAB14	RAB14	2757	5366	2661.75	4331.32	2719	5159	2616.87	3057.75	2817	5674	2692.56	4997.78	2566	3702	2794	5626
	14284-23	SL006773	E2AK4	EIF2AK4	83	449	116.61	408.416	83	563	107.882	265.3	82	151	122.46	479.897	76	148	84	485
	14286-2	SL005769	NF-ATc1	NFATC1	387	130	387.201	267.677	389	137	384.732	171.786	384	117	388.935	315.274	390	171	386	121
	14287-6	SL008533	RAB5C	RAB5C	23767	16976	32252.9	11366.7	23723	17142	32196.1	11847.2	23836	16722	32290.5	11051.7	18584	11288	24749	17681
	14291-53	SL019710	AGAP2	AGAP2	403	283	929.879	2464.89	403	279	869.718	1297.92	403	289	969.161	2993.02	367	276	410	284
	14294-61	SL013880	MBD1	MBD1	3655	1547	4064.39	1265.72	3639	1361	3992.11	1202.72	3679	1799	4112.03	1304.81	3366	1616	3710	1528
	14309-8	SL013160	HNRH1	HNRNPH1	4083	10595	3668.53	2636.34	4005	10180	3601.98	1565.44	4203	11210	3713.09	3147.62	3561	4482	4182	11387
	14314-6	SL019714	PPIL2	PPIL2	731	642	737.468	413.072	721	466	737.411	402.693	745	845	737.676	420.527	812	1361	715	372
	14318-1	SL013288	VPS29	VPS29	6576	5665	6099.48	3124.92	6689	5759	6182.15	3571.79	6401	5513	6044.97	2798.56	7358	8121	6427	5055
	14324-52	SL005089	CSPG6	SMC3	6935	3196	11813.9	8974.1	6669	2555	11221.9	8884.55	7348	3957	12199.5	9026.42	6711	2822	6978	3261
	14326-4	SL006253	UB2E1	UBE2E1	6274	3589	7512.81	2520.11	6238	3856	7475.96	2622.33	6330	3133	7534.55	2453.12	5612	3441	6400	3604
	14329-4	SL011624	DIDO1	DIDO1	561	1706	514.093	687.446	518	798	519.348	700.13	629	2536	510.781	680.934	523	759	569	1831
	14331-262	SL019738	DYLT1	DYNLT1	697	1896	811.306	1628.45	669	1142	773.674	521.189	740	2673	836.491	2052.29	785	2467	680	1768
	14332-3	SL008025	RALA	RALA	1521	1124	2024.12	2247.62	1534	1052	2091.67	2789.66	1500	1227	1978.49	1813.24	1414	1288	1541	1089
	14334-3	SL014781	RECO	RCVRN	371	107	404.278	1386.48	374	123	460.972	2198.06	367	75	367.697	196.954	362	62	373	113
	14337-1	SL019699	TPPC3	TRAPPC3	2420	6149	2381.31	1947.15	2255	632	2273.27	830.433	2675	9783	2451.39	2410.58	2273	792	2447	6697
	14341-8	SL019767	FA69C	DIPK1C	1736	379	1675.22	681.84	1750	422	1705.25	1046.09	1715	297	1656.08	239.253	1769	266	1730	396
	14583-49	SL004357	Myostatin	MSTN	233	246	226.316	204.865	232	299	218.731	121.162	234	126	231.498	244.654	243	91	231	266
	14587-16	SL004345	GDF-11	GDF11	151	417	208.697	1912.79	152	426	148.588	366.469	148	403	248.295	2442.52	154	411	150	418
	14593-152	SL020072	F210A	FAM210A	2558	571	2993.65	1366.25	2558	556	3048.87	1180.77	2557	594	2960.04	1475.57	2489	721	2571	537
	14597-5	SL020074	SEM6C	SEMA6C	293	1386	234.861	333.25	264	793	227.611	222.292	338	1981	239.781	389.444	421	2867	269	853
	14599-18	SL007723	STAB1	STAB1	762	490	728.006	325.875	762	463	724.33	166.16	761	529	730.588	397.263	801	695	754	440
	14603-51	SL020082	KIAA0040		2969	787	3143.61	908.382	2944	880	3107.26	592	3007	613	3167.05	1065.63	2752	529	3010	820
	14614-41	SL008890	CA130	NCMAP	9317	3195	8363.72	2272.29	9244	3426	8381.46	2314.95	9430	2798	8349.71	2247.86	9660	4832	9252	2775
	14615-46	SL020089	KRA24	KRTAP2-4	919	347	931.692	269.22	902	348	897.265	227.471	945	345	954.048	291.309	916	307	920	354
	14616-16	SL020097	ZN382	ZNF382	124	1888	88.9659	226.613	145	2413	83.0277	142.865	91	267	92.925	267.787	86	64	131	2059
	14618-26	SL012766	ECOP	VOPP1	2162	1159	1937.74	1025.16	2224	1278	2030.06	1338.62	2067	939	1877.4	751.729	2102	594	2174	1237
	14619-8	SL020098	ZN526	ZNF526	280	567	270.707	407.097	281	680	274.26	442.672	278	321	268.574	383.38	280	243	280	609
	14623-26	SL018938	SUMO3	SUMO3	13159	8280	18048.2	7831.71	13178	8509	18388.5	8253.6	13130	7915	17820.8	7539.23	10695	5796	13625	8592
	14624-51	SL011618	CTCF	CTCF	520	238	525.769	3024.66	519	219	617.081	4820.46	520	265	466.763	184.085	517	114	520	255
	14628-72	SL020051	FBX3	FBXO3	1067	6222	977.695	5547.02	956	5756	1047.49	7463.56	1238	6882	930.706	3834.22	819	1826	1114	6739
	14631-22	SL020115	DUS16	DUSP16	686	1372	672.253	1408.18	696	1646	692.844	2066.42	670	774	659.24	712.01	784	3053	667	688
	14633-26	SL020121	T185A	TMEM185A	1898	1284	1897.4	1250.58	1916	1511	1857.01	525.093	1871	816	1924.05	1551.53	1920	1352	1894	1271
	14634-13	SL020122	LSHR	LHCGR	213	372	196.74	307.661	217	435	191.765	157.653	207	244	198.73	369.481	233	448	209	355
	14636-25	SL005350	Ribonuclease UK114	RIDA	6085	2916	6455.46	3407.78	6148	2999	6183.13	3839.15	5987	2779	6632.06	3085.25	5524	2965	6191	2895
	14645-253	SL020127	GSTA4	GSTA4	1165	923	1126.19	436.422	1165	890	1123.56	457.488	1165	973	1127.32	422.033	1157	516	1167	981
	14655-1	SL020140	DJC17	DNAJC17	573	1049	749.452	657.985	588	1333	745.167	905.579	549	230	752.185	428.42	518	554	583	1118
	14662-6	SL020179	MZF1	MZF1	2619	2450	2382.91	1057.03	2651	3023	2374.88	571.046	2568	1067	2387.96	1279.63	2388	959	2662	2637
	14663-44	SL020180	RNF8	RNF8	1875	455	2191.22	3269.74	1883	442	2231.84	3475.76	1862	473	2166.07	3137.67	2010	722	1849	378
	14670-1	SL020187	SKIL	SKIL	2015	677	1987.44	691.514	2020	668	1985.82	445.276	2008	691	1988.71	813.545	1943	608	2029	689
	14674-63	SL020191	PACN3	PACSIN3	253	997	215.022	442.161	261	1212	224.508	644.639	242	511	208.754	230.83	287	970	247	1003
	14675-20	SL011011	IF4B	EIF4B	15770	11068	22517.6	8807.84	15643	11194	22058.7	9182.15	15967	10872	22814.9	8550.61	12160	7782	16454	11460
	14684-17	SL011179	CAN2	CAPN2	5844	4156	6059.54	3707.35	5753	2335	5896.12	3234.04	5985	5964	6166.17	3990.4	5708	2353	5869	4416
	14685-17	SL003722	PKB beta	AKT2	1861	429	2046.4	544.739	1860	426	2029.81	409.327	1863	433	2057.06	616.439	1997	413	1836	427
	14687-6	SL007972	M6PBP	PLIN3	365	2135	297.431	557.292	401	2659	302.388	627.429	309	814	294.295	508.186	393	1767	359	2198
	14688-6	SL020212	PTN7	PTPN7	412	2199	329.626	1676.37	362	660	302.683	164.072	490	3413	347.421	2152.68	550	4842	386	1146
	14689-3	SL011207	SEC13	SEC13	2453	371	2297.59	314.395	2447	393	2293.8	317.922	2462	335	2300.58	312.273	2574	477	2430	343
	14692-3	SL020215	ZN276	ZNF276	8338	2265	8648.87	2562.69	8370	2236	8693.59	2514.5	8288	2308	8621.74	2594.66	8214	2236	8362	2270
	14705-1	SL003320	VEGF-D	VEGFD	1676	1841	1384.64	1784.48	1666	1896	1338.62	851.086	1692	1751	1414.72	2190.49	2117	989	1593	1950
	14708-59	SL007931	CO8G	C8G	72263	11066	70490.3	11199.8	72748	11350	71298.7	11610.9	71513	10572	70006.1	10887.5	72499	11230	72219	11036
	14711-27	SL004438	Cystatin M	CST6	43994	11696	40047.1	10580	40170	9941	36932.5	10061.5	49916	11746	42081.5	10424.5	40525	12026	44651	11517
	14713-46	SL004589	Azurocidin	AZU1	345	1053	302.527	627.14	358	1334	292.997	313.42	323	261	308.92	766.262	336	375	346	1136
	14747-9	SL020310	CRLF1	CRLF1	1552	3078	1430.93	1976.96	1512	2650	1376.67	2233.85	1614	3645	1466.99	1795.32	1767	3759	1511	2931
	14748-31	SL020313	RHG05	ARHGAP5	1196	1250	1895.74	1988.48	1192	1007	1891.35	1160.63	1202	1554	1898.5	2380.53	952	530	1243	1339
	15295-81	SL000046	IGF-II	IGF2	13721	4323	16370	16117.7	14484	4372	17808	17269.6	12539	3968	15452.6	15291.8	13139	4188	13831	4340
	15297-3	SL004825	S100A3	S100A3	441	478	485.803	628.211	441	512	502.753	960.932	440	420	475.185	229.874	419	210	445	513
	15298-199	SL017092	NETO1	NETO1	306	567	333.799	3572.62	309	508	272.19	191.8	300	647	374.162	4593.73	279	169	311	613
	15299-102	SL012502	MESD2	MESD	8804	5732	9608.76	5404.43	8823	5877	10042.4	6213.58	8774	5502	9314.55	4775.24	6866	3742	9171	5965
	15300-66	SL017096	CC134	CCDC134	2833	1744	2966.48	1437.01	2838	1958	3061.9	1513.54	2824	1348	2904.73	1384.75	2460	2761	2903	1464
	15301-24	SL009308	sperm protein 10	ACRV1	411	2759	363.984	4932.15	384	2631	291.131	263.726	453	2948	411.977	6342.03	666	5522	363	1810
	15303-63	SL004826	S100A5	S100A5	2675	2565	3275.22	2058.53	2619	2218	3246.58	1792.95	2762	3023	3296.09	2217.92	2233	1502	2759	2712
	15304-1	SL002648	PAP1	REG3A	13643	8781	10205.3	6277.38	13627	8370	11110.1	6954.12	13669	9387	9591.75	5687.97	13523	10644	13666	8384
	15305-7	SL005696	Secretagogin	SCGN	1799	6529	1434.98	3593.47	1905	6850	1375.61	2917.1	1636	5997	1474.86	3980.08	2175	9079	1728	5924
	15306-20	SL005375	IgJ	JCHAIN	519	768	501.432	1644.77	500	543	554.101	2590.97	548	1022	467.58	335.307	493	394	523	820
	15308-108	SL012520	VWC2	VWC2	10290	2464	8337.83	2235.06	10286	2436	8694.25	2376.94	10295	2510	8095.98	2097.12	9353	2498	10467	2418
	15310-61	SL007011	PRC1	PRC1	773	503	748.74	331.126	782	625	755.371	328.97	758	201	744.79	333.303	767	142	774	545
	15312-14	SL019555	AGO1	AGO1	2761	1938	3453.03	1869.19	2767	1943	3454.41	1929.64	2752	1931	3453.4	1830.12	2356	1432	2838	2011
	15313-28	SL007399	MD2L1	MAD2L1	1196	1023	1171.93	1275.43	1216	1274	1200.53	1645.92	1165	390	1154.03	965.01	1170	390	1201	1103
	15314-49	SL008340	CLIC4	CLIC4	15309	11162	21175.4	11352	15244	11322	21837.9	11833	15409	10913	20742.7	11023.8	12189	8804	15900	11460
	15315-64	SL019798	CUTC	CUTC	1144	2564	1051.57	1285.68	1184	3104	1046.19	1351.1	1081	1352	1056.38	1244.86	1307	3541	1113	2333
	15316-262	SL019950	TXN4B	TXNL4B	3996	3925	5289.79	3602.03	3927	3864	5344.77	3686.33	4103	4018	5254.18	3549.38	4015	4921	3993	3708
	15318-75	SL004212	Calpactin I light chain	S100A10	2033	2023	2045.8	1660.91	2023	2082	2020.47	1391.29	2048	1928	2063.16	1818.72	2030	411	2033	2199
	15319-226	SL013808	CCNA1	CCNA1	471	341	477.126	737.885	464	224	467.138	280.895	483	467	483.933	921.937	460	143	473	366
	15321-8	SL019971	CPLX2	CPLX2	1206	540	923.069	1685.74	1222	487	964	1396.75	1180	613	895.518	1852.9	1067	556	1232	533
	15322-35	SL007330	CRADD	CRADD	2521	3203	2832.5	2604.16	2559	4055	2832.38	1584.93	2462	827	2833.23	3096.78	2443	6446	2536	2084
	15323-112	SL019972	AGO3	AGO3	1676	724	2090.64	739.522	1659	761	2006.98	702.442	1701	663	2145.21	758.422	1641	590	1682	747
	15324-58	SL005628	Ferritin light chain	FTL	11935	9862	10253	7333.76	10590	9202	7529.31	5293.99	14017	10474	12028.6	7911.85	14952	12351	11363	9208
	15325-14	SL007137	NEUM	GAP43	10373	11791	12124.5	9727.39	10564	12099	12724.8	10254.2	10078	11297	11732.5	9363.35	6664	7833	11076	12275
	15326-64	SL006479	GBP1	GBP1	22898	8933	22248.1	8339.11	22981	9430	22185	9296.69	22769	8105	22286.4	7663.42	22071	9413	23054	8832
	15329-167	SL015356	MAPIP	LAMTOR2	698	478	733.033	355.722	692	510	732.421	405.023	706	422	733.669	320.464	678	448	702	483
	15331-47	SL013819	RBBP4	RBBP4	1444	819	1655.79	1257.83	1413	890	1615.37	1250.18	1490	692	1682.89	1265.13	1491	582	1435	856
	15333-11	SL012799	SDF2	SDF2	648	986	571.116	1209.47	631	799	598.124	1783.37	675	1221	553.729	594.691	568	535	664	1049
	15336-7	SL019976	SELM	SELENOM	17162	4802	13693.5	4330.23	16618	4221	13563.6	4214.98	18005	5480	13764.6	4400.83	16424	5352	17302	4678
	15339-32	SL008333	COF2	CFL2	254	332	617.128	548.376	247	359	622.415	540.545	264	285	614.226	554.487	230	284	258	341
	15343-337	SL000491	Kininogen, HMW, Two Chain	KNG1	2299	1429	2355.32	4696.55	2385	1729	2548.7	5377.38	2165	738	2233.44	4204.46	2229	702	2312	1528
	15346-31	SL001802	IFN-g	IFNG	380	498	347.772	152.447	392	605	347.896	160.451	361	252	347.87	147.35	371	281	381	529
	15347-12	SL000440	Hemopexin	HPX	168410	19015	178527	25188.9	165554	18233	176684	25164.3	172834	19358	179812	25129.9	166788	19177	168718	18972
	15358-28	SL012407	7B2	SCG5	11950	4041	11839	3808.32	12118	4184	11882.4	3777.55	11691	3797	11809.7	3829.17	12089	3764	11924	4092
	15361-37	SL019275	ANKR1	ANKRD1	821	463	783.22	491.57	831	552	802.08	620.96	806	274	771.054	385.897	820	275	821	491
	15363-32	SL004840	Apo A-V	APOA5	10455	5455	10514.1	5056.23	11328	5782	11202.1	5403.7	9104	4591	10067.7	4764.99	11367	6250	10283	5274
	15364-101	SL000275	Apo C-I	APOC1	128466	14356	130222	16211.5	129619	14130	132316	16320.7	126680	14525	128880	15984.5	122041	15894	129683	13714
	15365-41	SL020583	BAI3	ADGRB3	549	544	506.21	351.399	553	639	522.555	490.921	542	349	495.806	217.899	552	613	549	530
	15367-38	SL012736	LPLC1	BPIFB1	2429	3590	2469.8	4409.88	2475	1969	2666.61	2415.4	2357	5182	2344.66	5325.26	3205	1631	2282	3833
	15368-3	SL007531	BMPER	BMPER	2189	1339	1985.26	1000.32	2183	603	2014.93	976.197	2198	2002	1961.72	1001.23	2307	896	2166	1406
	15370-5	SL012877	BOLA1	BOLA1	1145	631	1349.29	2117.29	1141	697	1293.25	463.974	1150	511	1385.93	2697.72	1044	593	1164	636
	15372-43	SL014748	BRD2	BRD2	479	255	509.413	588.407	473	221	495.39	191.836	487	300	518.75	740.964	479	247	478	256
	15374-15	SL005611	CA11 protein	GKN1	1712	3141	1491.13	1348.09	1677	2585	1496.81	1492.58	1767	3848	1486.45	1246.47	1819	4488	1692	2815
	15375-49	SL011428	Carboxypeptidase B1	CPB1	2852	3073	2856.88	1363.31	2837	3628	2857.26	1423.25	2876	1919	2855.54	1323.99	2378	1358	2942	3291
	15376-134	SL007121	CATE	CTSE	1029	1021	1135.82	661.091	1010	367	1164.62	936.776	1058	1564	1117	389.509	1029	2433	1029	346
	15381-45	SL004120	Discoidin domain receptor 2	DDR2	694	377	607.744	1060.55	693	403	636.158	1255	694	333	589.2	915.118	713	576	690	326
	15383-200	SL004700	Endothelin 3	EDN3	1081	1712	1054.25	593.921	1038	818	1062.77	806.654	1147	2535	1049.28	401.069	1046	324	1087	1861
	15384-15	SL011369	KLOTHO	KL	3590	1608	3201.73	1622.42	3618	1776	3224.8	2191.38	3547	1306	3186.87	1109.89	3782	1200	3554	1672
	15385-116	SL004848	FABP2	FABP2	2093	3200	1496.99	1119.36	2038	3157	1543.26	1536.97	2177	3264	1467.48	732.272	2043	2932	2102	3249
	15386-7	SL005086	FABPA	FABP4	42971	15831	33885.6	14444.1	46796	15599	39387.4	15288.9	37046	14294	30264.3	12606.1	45545	18937	42483	15126
	15387-44	SL005203	Neuropilin-2	NRP2	22244	3032	19197.2	2516.07	22448	3065	19479.6	2522.67	21929	2954	19007.7	2495.51	23264	3461	22051	2904
	15388-24	SL004561	FcRIIIa	FCGR3A	5237	5088	4095.67	4130.6	5191	5055	4120.99	4083.61	5308	5138	4088.57	4163.66	5080	5124	5266	5081
	15389-1	SL012513	FRDA	FXN	245	252	248.806	400.204	245	279	261.98	482.105	244	201	240.533	337.476	239	154	246	266
	15390-3	SL004430	Galanin	GAL	1048	771	1001.48	506.379	1051	918	986.264	294.321	1044	459	1011.25	606.321	1043	491	1049	814
	15391-114	SL005707	GAS-6	GAS6	1388	592	1216.89	450.751	1395	312	1231.48	237.412	1377	862	1207.33	547.102	1347	578	1396	594
	15394-79	SL008959	UNC5B	UNC5B	14238	3506	11174.5	2870.66	13916	3308	11146.4	2985.51	14737	3738	11179.7	2787.21	12855	3782	14500	3389
	15395-15	SL005254	GST M1-1	GSTM1	983	3327	864.26	583.341	1004	3745	833.452	431.69	951	2547	884.986	664.061	1270	6624	929	2202
	15398-2	SL006727	HERV1	GFER	1363	4597	1194.76	5835.03	1365	4331	1057.54	2742.62	1361	4982	1285.57	7173.3	1111	2291	1411	4912
	15402-2	SL005354	ID-1	ID1	1292	2855	1381.31	4216.1	1345	3498	1239.7	1191.21	1211	1346	1473.59	5336.77	1211	1869	1308	3005
	15403-53	SL007347	ID2	ID2	533	529	541.062	405.958	522	513	535.269	223.79	549	552	545.072	490.124	523	288	535	563
	15404-3	SL018851	IFN21	IFNA21	507	2174	467.011	2775.5	528	2285	545.436	3236.16	474	1991	416.929	2437.13	657	3126	479	1942
	15405-23	SL018075	IFNA4	IFNA4	335	770	298.357	328.808	349	970	302.698	403.285	314	229	295.697	270.65	320	321	338	828
	15412-40	SL003731	KIAP	BIRC7	457	844	469.793	3410.57	447	826	418.786	1271.04	472	870	503.824	4266.61	500	1129	448	778
	15413-3	SL006349	LCAT	LCAT	498	468	518.499	602.825	507	531	536.145	808.913	484	348	507.428	419.48	584	886	482	333
	15414-316	SL019149	LDHA	LDHA	27920	8860	29894.9	8269.7	28119	9084	29597.2	8536.31	27613	8495	30085.5	8100.86	28692	9581	27774	8711
	15416-54	SL012646	LYG2	LYG2	1143	1575	1372.7	3539.57	1150	1459	1345.99	2031.16	1133	1741	1390.54	4249.56	1196	1894	1133	1507
	15417-3	SL003161	Maspin	SERPINB5	423	720	418.887	301.647	412	888	389.664	233.243	439	316	438.066	338.094	402	265	427	777
	15418-25	SL007282	MK10	MAPK10	3185	3010	4609.97	3267.94	3190	3020	4727.97	3287.13	3178	2995	4533.34	3258.07	2378	2296	3338	3103
	15419-15	SL012374	MMP20	MMP20	1010	1563	929.501	1292.38	995	1239	959.61	1708.09	1035	1962	910.575	931.451	1062	1687	1001	1539
	15422-12	SL019975	MYP2	PMP2	199	677	192.433	527.721	212	847	196.011	524.29	179	234	187.342	513.76	167	122	205	736
	15426-5	SL008692	NEUR1	NEU1	4150	4181	4093.69	2336.64	3974	1747	3861.91	1881.05	4422	6302	4246.3	2583.73	3907	2476	4196	4429
	15427-35	SL012455	LOXL3	LOXL3	2059	1359	3176.62	1774.96	2123	1414	3435.87	1873.43	1960	1264	3010.72	1690.55	2216	1770	2029	1265
	15430-165	SL012859	OPT	OPTC	3281	2630	3190.27	935.597	3316	3213	3195.08	1223.9	3227	1283	3188.55	688.596	3248	1277	3287	2814
	15431-31	SL000531	OTCase	OTC	1716	3351	1712.04	1909.72	1834	4114	1660.58	2307.98	1534	1534	1747.91	1602.82	2106	6397	1643	2362
	15432-1	SL004684	Otoraplin	OTOR	1228	3347	1247.73	2832.76	1220	4051	1389.87	3722.56	1240	1771	1156.27	2062.84	1322	2691	1210	3457
	15433-4	SL005268	p60-Src	SRC	4263	4642	6296.52	4887.62	4374	4769	6499.31	5014.75	4092	4433	6165.31	4807.12	3258	3886	4454	4748
	15434-5	SL012495	PNOC	PNOC	426	813	371.955	407.551	432	828	381.876	604.583	417	789	365.699	193.104	452	865	422	803
	15435-4	SL005262	PNP	PNP	3139	2522	5831.66	3095.73	3098	2532	5731.1	3185.96	3201	2505	5899.74	3038.11	2436	2117	3272	2570
	15436-40	SL014638	RAMP1	RAMP1	688	1834	623.199	1461.45	705	2104	567.604	812.609	662	1312	659.929	1761.59	740	1590	678	1877
	15437-11	SL008721	RAMP3	RAMP3	1279	2055	1384	2530.83	1292	2273	1322.55	1603.04	1259	1661	1425.28	2988.14	1338	1820	1268	2096
	15439-21	SL014861	RND3	RND3	565	555	552.301	651.581	572	645	572.098	972.114	554	376	539.49	296.781	578	511	563	563
	15440-57	SL012421	NEC2	PCSK2	828	1002	784.934	686.095	825	1159	764.08	447.461	834	693	798.771	805.367	934	2229	808	502
	15441-6	SL008548	SAP3	GM2A	1597	571	1262.56	372.483	1542	532	1255.78	395.248	1682	618	1265.27	355.418	1509	733	1614	534
	15444-45	SL001959	SCCA2	SERPINB4	1655	7857	1304.55	4812.33	1707	9019	1186.62	4167.59	1575	5601	1380.08	5196.91	1576	5813	1670	8187
	15446-25	SL004651	SMDF	NRG1	4882	5367	4158.1	3964.18	4894	4848	4366.18	4576.29	4864	6086	4023.47	3514.64	4479	2149	4959	5775
	15447-45	SL000574	Sorbitol dehydrogenase	SORD	17704	10940	28160.6	12865	17489	11383	25316.7	12066.1	18037	10212	30033.6	13043	15631	11106	18096	10866
	15448-47	SL018151	SQSTM	SQSTM1	771	3824	634.152	942.905	740	1777	650.708	1250.22	819	5691	623.574	674.612	659	1056	793	4145
	15449-33	SL010387	TIM-4	TIMD4	558	197	482.437	182.161	570	196	504.318	182.819	540	197	468.119	180.526	592	236	552	188
	15452-5	SL000246	5'-Nucleotidase	NT5E	10723	3387	11195.8	2797.28	11025	3787	11288.2	2912.24	10255	2585	11135.3	2720.52	10419	2797	10780	3485
	15453-3	SL003022	a1-Microglobulin	AMBP	97368	14156	91958	13107.4	95255	13416	89342.6	12920.7	100640	14647	93643.4	12964.2	94031	15414	98000	13818
	15455-40	SL017116	ADA15	ADAM15	2552	4308	2593.08	4177.38	2542	4384	2513.09	3223.43	2566	4189	2642.53	4700.71	2487	2953	2564	4520
	15457-14	SL005238	Aminopeptidase N	ANPEP	1406	3565	1352.85	1449.35	1334	1290	1357.4	1807.95	1518	5460	1349.75	1162.54	1365	1203	1414	3852
	15460-9	SL003281	CD26	DPP4	1521	1323	1513.94	644.114	1509	1487	1486.08	328.787	1540	1018	1532.36	784.396	1496	569	1526	1421
	15462-28	SL007072	CD8A	CD8A	19477	6867	16796.9	6028.96	19012	6475	16862.4	6344.53	20198	7379	16748.7	5824.07	16501	6111	20041	6858
	15465-79	SL012684	CNPY4	CNPY4	5416	4255	7662.28	4980.43	5471	4473	7852.47	4736.99	5331	3893	7536.7	5135.41	4283	3431	5631	4361
	15466-30	SL007148	CO9A1	COL9A1	261	441	228.031	277.482	259	336	220.945	97.9428	264	566	230.883	338.687	256	261	262	467
	15467-10	SL009396	CTHR1	CTHRC1	45327	9243	40247.8	10352.4	45243	9144	39166.1	9638.74	45458	9396	40944.1	10754.8	43641	8927	45646	9269
	15468-14	SL002690	FHR1	CFHR1	37514	8263	41022.4	8048.1	36424	8102	39325.1	7900.02	39202	8230	42146.8	7946.19	31846	8060	38588	7855
	15470-11	SL005383	Hexosaminidase B	HEXB	1050	359	1023.08	465.593	1050	375	1003.16	410.552	1051	332	1036.46	498.595	1006	357	1059	359
	15471-29	SL012442	LIPR2	PNLIPRP2	753	1698	720.164	825.855	729	1240	713.708	870.968	791	2228	724.111	796.995	711	608	761	1832
	15472-16	SL017588	LRP11	LRP11	3107	650	2591.29	506.908	3090	616	2609.72	527.208	3134	698	2577.91	492.367	3307	881	3069	588
	15474-7	SL013908	PIN1	PIN1	4945	3901	7592.39	3250.87	4937	4263	7505.6	3449.93	4959	3265	7648.69	3118.33	3899	2644	5143	4066
	15475-4	SL004948	PLTP	PLTP	10035	1965	9746.91	1680.51	10012	1951	9573.85	1607.96	10072	1985	9860.72	1717.91	8874	1750	10255	1926
	15476-6	SL007493	REG3G	REG3G	3482	2947	3620.77	2945.25	3226	2905	3298.41	2587.17	3879	2969	3829.67	3145.2	4234	4004	3340	2678
	15480-2	SL018020	VNN2	VNN2	944	353	981.465	1183.88	960	349	980.88	310.375	920	359	981.877	1502.41	835	408	965	338
	15481-45	SL004525	LL-37	CAMP	51276	15030	47263.4	13800.1	51481	14718	47215.9	13513.9	50959	15501	47323	13998.9	50391	14488	51444	15127
	15482-12	SL012348	A2ML1	A2ML1	1266	3195	1128.11	2887.43	1223	2756	1181.72	3270.11	1333	3776	1094.15	2616.95	1658	4392	1192	2909
	15483-377	SL005368	Agrin	AGRN	3352	769	3186.55	797.869	3373	762	3147.52	848.374	3321	778	3213.83	761.662	3433	764	3337	769
	15486-126	SL008573	ABP1	AOC1	5022	3880	5038.4	3436.67	4892	3800	4638.61	3111.01	5223	3993	5299.95	3613.75	6009	5876	4835	3340
	15487-164	SL006149	carboxylesterase, liver	CES1	5422	1760	5587.31	1533.26	5549	1864	5602.83	1615.48	5224	1565	5580.15	1480.23	5120	1660	5479	1773
	15491-20	SL008437	CD248	CD248	11464	2741	10007.7	2349.88	11544	2760	10089.8	2461.56	11339	2709	9945.67	2268.77	11519	3134	11453	2661
	15492-1	SL017465	CRIM1	CRIM1	256	96	247.935	467.709	255	95	265.79	737.259	257	97	236.436	92.3202	256	93	256	96
	15494-11	SL011828	FGFP1	FGFBP1	1353	528	1317.97	1163.77	1378	526	1369.7	1086.85	1315	530	1283.3	1212.36	1524	572	1321	513
	15495-9	SL012435	FOLR3	FOLR3	635	1759	691.408	2986.54	614	1386	642.121	2098.41	666	2217	723.236	3449.35	745	961	614	1872
	15497-9	SL012357	HS3S1	HS3ST1	939	776	901.576	1091.34	932	532	893.474	935.141	949	1048	907.225	1184.59	927	520	941	816
	15499-11	SL006028	Attractin	ATRN	1676	248	1566.88	244.885	1696	245	1566.87	230.274	1643	250	1566.52	254.218	1730	272	1665	242
	15503-15	SL004647	Lefty-A	LEFTY2	17560	4277	15889.5	4611.87	17762	4236	16196.5	4966	17247	4322	15677.2	4353.02	17602	5552	17552	3991
	15503-20	SL004647	Lefty-A	LEFTY2	1839	1067	1571.45	1059.89	1886	1248	1606.02	896.175	1767	694	1548.43	1154.96	2179	975	1775	1072
	15504-39	SL004299	Livin B	BIRC7	887	1174	802.627	708.568	915	1481	807.239	813.842	843	337	799.695	632.904	879	588	889	1255
	15506-34	SL018249	LRP12	LRP12	785	2111	742.107	1114.86	814	2675	755.99	1386.24	741	525	733.689	899.109	768	813	788	2275
	15509-2	SL003640	NAG	NAGLU	9547	3834	8545.35	4465.53	9569	3938	8431.05	2944.52	9511	3667	8625.53	5229.83	11283	5133	9218	3438
	15511-37	SL008970	NPTXR	NPTXR	1871	841	1497.97	534.354	1937	793	1587.39	550.915	1769	903	1439.77	514.251	1671	820	1909	840
	15513-108	SL003260	Prostasin	PRSS8	2123	2396	1779.56	799.438	2065	3006	1719.14	1042.27	2213	788	1819.28	589.709	1923	702	2161	2593
	15514-26	SL001814	Pseudocholinesterase	BCHE	7411	1481	7283.32	1514.04	7405	1494	7097.28	1477.61	7420	1460	7404.7	1524.07	6908	1383	7507	1479
	15515-2	SL000572	SAA	SAA1	18581	32063	15791.5	19467.1	19125	29173	16356	17696.7	17738	36083	15414.9	20561.7	19489	28373	18409	32718
	15516-12	SL005700	SAA-4	SAA4	48388	16410	47180.6	11206.1	49911	16228	48833.1	11242.7	46030	16419	46092.7	11029.5	63215	23968	45580	12734
	15521-4	SL008440	Alcadein alpha-1	CLSTN1	1922	551	2050.06	572.152	1981	581	2165.13	599.103	1830	487	1975.78	542.426	1875	373	1931	578
	15522-2	SL008305	GAPR1	GLIPR2	26973	4936	24900.5	4080.23	27115	5019	24883.7	4037.78	26753	4798	24918.4	4113.51	28049	5064	26769	4886
	15523-9	SL008037	HEM2	ALAD	8209	4822	21734.4	8255.67	8069	4744	20576.9	8340.77	8425	4936	22503.2	8110.88	7833	5102	8280	4765
	15524-30	SL008043	PGAM2	PGAM2	1010	1247	2455.53	1582.3	985	774	2453.73	1459.33	1049	1741	2457.81	1660.04	901	582	1031	1335
	15525-294	SL014682	ADH1G	ADH1C	2915	2726	3275.31	2845.06	2956	2954	2946.91	2870.95	2852	2329	3490.65	2811.74	2736	3015	2949	2667
	15526-33	SL007246	GSHB	GSS	1882	317	2007.16	345.539	1870	321	1946.52	340.239	1901	311	2047.14	343.798	1769	351	1904	306
	15527-90	SL008018	DLDH	DLD	5559	3774	5537.37	4125.02	5651	4049	5605.78	3940.63	5417	3299	5494.01	4249.89	5767	5965	5520	3194
	15529-33	SL001883	Cysteine-rich protein 1	CSRP1	51956	30657	27481.6	14307.2	52016	30885	27936.2	14608.3	51864	30312	27168.5	14104.2	41168	21449	54000	31697
	15530-33	SL004845	EphB4	EPHB4	6633	1596	5557.54	1516.22	6394	1535	5451.07	1719.57	7004	1620	5622.52	1364.23	6106	1657	6733	1565
	15533-97	SL004580	Macrophage scavenger receptor	MSR1	12602	5496	9535	3480	12196	4529	9340.55	3251.35	13231	6678	9646.56	3606.65	13036	8972	12520	4545
	15534-26	SL004917	Malate dehydrogenase 2	MDH2	84847	58604	90565.2	41420.8	84095	58870	91299.7	42131.5	86011	58194	90083.7	40985.1	69565	40180	87741	61052
	15535-3	SL011069	Marapsin	PRSS27	1981	2480	1852.96	1137.58	1922	894	1842.24	637.518	2072	3800	1858.53	1368.38	2043	1054	1969	2666
	15539-15	SL008760	SLIK1	SLITRK1	1661	3304	1319.02	1063.43	1757	4210	1396.41	600.556	1511	582	1268.46	1276.79	1744	7993	1645	949
	15540-6	SL000649	Vimentin	VIM	2085	760	3127.39	4926.92	2069	710	3091.62	4939.72	2111	830	3151.16	4930.36	2096	512	2083	798
	15542-19	SL013015	KCRU	CKMT1A	26136	10293	19205	9143.87	26464	10235	19390.6	9980.83	25629	10366	19094.8	8564.98	27375	10331	25902	10271
	15544-25	SL003919	kallikrein 14	KLK14	8861	3318	7311.77	2324.37	8999	3475	7681.76	2547.94	8648	3048	7065.1	2123.79	10978	4099	8461	2985
	15545-13	SL004720	Calcineurin B a	PPP3R1	5260	2318	6621.21	2356.95	5223	2330	6659.14	2134.41	5317	2298	6595.6	2494.72	5353	2223	5242	2335
	15548-35	SL018791	SERA	PHGDH	1314	523	1207.4	516.493	1360	567	1285.7	621.023	1243	438	1156.21	427.462	1426	717	1293	475
	15553-22	SL007155	ACES	ACHE	751	1297	662.14	470.051	754	1238	657.875	376.315	745	1383	664.879	523.12	890	2955	724	587
	15556-49	SL005393	Alpha-amylase 2B	AMY2B	1825	1177	1483.2	598.089	1793	1346	1471.98	607.382	1875	850	1488.72	591.9	2092	830	1775	1225
	15558-63	SL008525	AMPE	ENPEP	3620	1792	3485.18	1111.82	3674	2103	3484.43	1048.31	3537	1150	3486.35	1153.2	3700	1101	3605	1894
	15559-5	SL011048	ANTR2	ANTXR2	6342	1802	6697.24	1931.48	6511	1795	6827.47	1908.67	6082	1782	6613.49	1943.71	7015	2008	6215	1731
	15560-52	SL003561	Apo-TC II	TCN2	87172	71950	79787.4	61673.1	88467	73052	80926.9	63040.6	85164	70191	79163.6	60781	58993	71377	92509	70819
	15562-24	SL008667	BGLR	GUSB	2586	1563	2812.48	1514.62	2372	1525	2472.72	1447.87	2918	1565	3035.39	1518.25	2347	1367	2631	1594
	15565-102	SL000327	CA125	MUC16	103	147	94.692	146.849	105	173	97.7573	108.587	101	91	92.693	167.404	102	171	104	141
	15566-10	SL004911	Calponin-1	CNN1	2977	1158	2861.53	816.609	3000	1288	3062.09	944.457	2942	921	2729.57	691.46	2732	1363	3024	1109
	15567-2	SL004471	CD3-zeta	CD247	419	408	454.572	422.344	415	418	447.933	328.899	426	393	458.799	473.847	399	108	423	443
	15569-15	SL002527	Collagen II	COL2A1	683	188	724.919	182.161	690	195	711.565	174.083	672	175	733.882	186.869	651	188	689	188
	15570-99	SL004551	Complement receptor type 2	CR2	6436	2921	5131.21	1922.91	6402	2631	4981.46	1868.3	6490	3321	5234	1949.98	6614	2536	6402	2987
	15573-110	SL008782	CSPG3	NCAN	3993	2164	3044.71	980.45	4256	2609	3287.45	1053.63	3584	1060	2884.69	891.783	3880	1223	4014	2299
	15574-37	SL000385	Cyclin A	CCNA2	716	531	681.863	820.812	716	507	673.032	506.16	717	566	687.526	973.89	718	309	716	563
	15576-158	SL003107	ECP	RNASE3	22222	7355	23187.9	8469.97	21596	7171	22549.3	8449.36	23191	7534	23606	8471.37	21054	7920	22443	7224
	15579-26	SL008780	ENPP6	ENPP6	741	594	731.665	481.586	753	697	742.247	401.782	724	384	723.049	520.606	708	205	748	642
	15580-2	SL008537	EPHA7	EPHA7	904	2601	738.013	554.897	939	3284	719.035	411.179	851	736	750.647	632.013	871	876	911	2811
	15581-16	SL019927	FANK1	FANK1	424	921	386.315	675.663	414	620	360.008	435.613	440	1251	403.799	794.765	418	470	426	983
	15582-25	SL010462	FCN1	FCN1	3628	5717	3842.15	3259.78	3456	1998	3810	2439.45	3895	8778	3864.01	3703.8	3701	7878	3615	5210
	15583-18	SL012568	FCRLB	FCRLB	758	3009	585.836	1388.57	747	2969	604.779	1928.64	773	3073	574.341	879.735	615	940	785	3256
	15584-9	SL002691	FHR2	CFHR2	2220	741	1985.73	664.677	2273	755	2014.5	681.372	2140	711	1968.05	653.265	2296	681	2206	751
	15585-304	SL004460	fibulin 5	FBLN5	6084	1035	4649.76	1037.7	5988	978	4663.91	854.531	6234	1103	4636.83	1140.49	6064	1013	6088	1040
	15587-20	SL009334	FOLR2	FOLR2	1115	777	864.896	291.554	1127	680	920.809	363.666	1096	908	828.117	226.375	1041	226	1129	841
	15588-17	SL009217	galactosidase, alpha	GLA	2139	4470	2357.54	2311.51	2040	2483	2312.32	2190.42	2293	6433	2388.24	2392.43	2082	3818	2150	4584
	15589-1	SL000431	Gc-Globulin, Mixed Type	GC	28663	3208	28247.8	3264.36	29028	3412	28512.4	3376.68	28099	2772	28073	3174.26	27894	3804	28809	3062
	15591-28	SL001812	Glutathione peroxidase	GPX1	4036	2814	10097.7	4405.59	3896	2985	9669.57	4462.87	4252	2514	10385.3	4344.23	3580	2177	4122	2912
	15594-47	SL008268	HTRA1	HTRA1	15688	3575	13842.1	2733.37	15974	3589	13970.8	2680.52	15245	3507	13752.7	2765.04	15724	3975	15681	3494
	15596-7	SL020142	HEXI1	HEXIM1	3276	2647	4646.8	2877.35	3278	2690	4743.87	3007.89	3274	2579	4582.45	2789.56	2523	1889	3419	2744
	15602-43	SL001943	IL-6 sRa	IL6R	6754	1623	6199.46	1425.17	6839	1635	6278.31	1496.14	6623	1595	6149.19	1374.05	5653	1218	6962	1606
	15603-20	SL004086	Integrin alpha-2	ITGA2	586	2873	475.808	2479.47	551	2644	420.613	1056.1	640	3196	511.272	3073.49	528	1172	597	3092
	15604-18	SL004716	JNK2	MAPK9	7519	6349	8000.07	5056.82	7543	6636	7782.42	3241.87	7482	5880	8134.96	5948.37	6620	3470	7690	6745
	15606-19	SL000044	Keratin 19	KRT19	1577	876	1686.43	689.601	1604	1050	1693.46	629.927	1536	495	1680.58	724.635	1546	1653	1583	629
	15607-56	SL009203	KPYR	PKLR	2481	2943	2820.7	3199.83	2401	2360	2790.49	3704.02	2605	3666	2841.36	2832.81	2452	2984	2487	2936
	15608-5	SL018792	KS6B1	RPS6KB1	877	1872	1214.59	1210.92	920	2365	1166.02	658.672	811	515	1245.9	1463.21	767	634	898	2023
	15610-72	SL000499	LAP	LAP3	2353	2056	3272.83	1984.57	2360	2081	3336.81	2147.96	2342	2017	3231.88	1872.87	1860	1541	2446	2127
	15612-5	SL012168	LIN7B	LIN7B	651	1559	740.968	1061.01	672	1970	760.925	1618.56	619	428	728.142	400.608	769	3591	629	670
	15613-16	SL012420	LIPP	PNLIP	1328	1668	1370.3	737.476	1342	1956	1409.44	825.597	1307	1079	1345.12	674.548	1119	632	1368	1795
	15614-168	SL012686	LIRA2	LILRA2	7311	13488	5476.19	7203.41	7131	11478	5086.43	3292.25	7589	16114	5714.25	8833.07	6483	11240	7467	13869
	15615-8	SL019428	LIRB3	LILRB3	2245	4362	2283.07	4543.26	2309	4304	2399.37	6235	2147	4451	2210.34	2981.11	1600	1773	2367	4685
	15617-8	SL010168	lymphotactin beta	XCL2	1808	1067	1988.59	2155.04	1811	1274	1996.39	2340.86	1802	625	1984.4	2031.46	1758	424	1817	1149
	15619-49	SL012514	MOG	MOG	295	429	170.898	623.549	288	196	165.633	151.189	305	639	174.533	792.964	286	115	296	465
	15620-4	SL018410	NLGN1	NLGN1	1909	713	1644.52	444.405	1943	853	1695.98	356.184	1855	404	1609.81	490.588	1959	605	1899	731
	15622-13	SL005491	OBCAM	OPCML	2773	2028	2347.26	2843.1	2858	1461	2655.55	4382.86	2641	2674	2146.55	889.118	2563	844	2812	2179
	15623-1	SL005211	PD-1	PDCD1	1031	3210	896.607	1841.81	993	3246	849.661	1221.86	1089	3154	927.174	2154.51	1047	2770	1028	3288
	15626-223	SL005400	Perlecan	HSPG2	1730	376	1538.73	411.854	1727	352	1561.68	549.014	1736	411	1522.84	289.089	1803	372	1717	375
	15627-83	SL003721	PKB	AKT1	9793	7502	11385.5	6465.67	9826	7635	11543.2	6439.34	9743	7293	11281.5	6488.09	7504	4843	10227	7831
	15631-18	SL014708	PSG1	PSG1	463	789	397.054	223.242	444	512	411.75	276.759	493	1086	387.564	180.04	493	958	457	753
	15633-6	SL000566	RBP	RBP4	4607	1557	4338.7	1031.82	4520	1502	4140.03	990.478	4741	1631	4467.37	1038.53	4322	1478	4661	1566
	15634-139	SL012379	SLIT1	SLIT1	309	654	280.106	166.92	316	822	279.849	111.231	300	209	280.317	195.137	298	104	312	712
	15635-4	SL012834	SMOC2	SMOC2	1115	272	987.834	268.137	1055	239	931.569	247.597	1207	294	1024.05	274.918	1163	309	1105	263
	15636-49	SL014090	SORC1	SORCS1	534	249	488.76	284.371	531	162	495.542	226.416	538	343	481.213	286.64	528	133	535	265
	15637-38	SL014089	SORC3	SORCS3	395	469	353.166	259.786	396	517	356.933	263.815	393	382	350.864	257.782	399	259	394	499
	15640-54	SL008169	TAGL	TAGLN	10101	3187	7952.33	2988.25	9674	2885	8114.96	3075.67	10764	3504	7826.14	2909.83	10105	4409	10101	2899
	15641-20	SL020463	TEFF1	TMEFF1	967	592	985.786	289.391	981	716	1025.39	314.477	945	314	959.964	269.395	907	350	978	627
	15644-1	SL000303	Biotinidase	BTD	4292	861	4458.55	848.148	4296	864	4331.34	811.111	4285	858	4542.18	861.37	4312	895	4288	855
	15653-9	SL006511	COAA1	COL10A1	890	2437	802.257	2779.96	839	1231	792.116	1956.96	969	3577	807.824	3209.56	822	1158	903	2610
	15666-21	SL000304	BMP-2	BMP2	292	1775	268.749	835.529	264	248	283.674	1300.01	334	2816	259.269	238.852	462	4424	259	193
	15667-39	SL003996	BMP-4	BMP4	1614	404	1627.36	473.749	1572	364	1563.22	549.237	1679	453	1668.86	412.184	1619	430	1612	399
	15668-19	SL004079	BMP-8	BMP8B	2065	486	2037.28	818.451	2068	436	2018.9	444.365	2059	555	2049.79	989.747	2042	346	2069	509
	15669-7	SL007123	BRAF1	BRAF	1595	946	1659.12	633.627	1586	978	1666.06	815.964	1609	895	1655.32	481.01	1508	721	1612	982
	15670-15	SL017430	C1QL2	C1QL2	680	735	656.311	382.741	678	608	655.355	409.201	684	898	657.229	365.541	693	854	678	711
	15674-3	SL011613	CD79A	CD79A	1069	2627	1425.64	1507.72	1068	2283	1485.84	1267.72	1069	3086	1387.58	1647.33	913	520	1098	2855
	15675-3	SL007136	CEBPB	CEBPB	1027	764	1060.55	446.92	1021	379	1073.28	450.595	1036	1126	1052.7	445.028	1010	413	1030	814
	15678-71	SL009413	DKK2	DKK2	12995	5569	19875.1	7599.68	13401	5716	21325.8	7801.03	12365	5275	18922.1	7321.18	12048	5488	13174	5567
	15686-49	SL007288	INHBC	INHBC	1925	808	1596.12	768.719	1944	814	1599.78	769.355	1897	799	1595.07	767.705	2090	682	1894	827
	15688-30	SL004488	Mannose-binding lectin	LMAN1	515	409	487.065	272.271	517	458	476.241	165.845	513	318	494.234	323.592	533	688	512	330
	15692-300	SL007608	NODAL	NODAL	281	867	273.253	676.656	287	961	279.731	897.483	272	697	268.996	484.051	260	85	285	945
	15693-9	SL000008	PgR	PGR	12987	4737	15127.7	6353.92	12729	4556	14855.8	6353.52	13387	4981	15303	6356.39	12364	3719	13105	4898
	15698-6	SL007220	TXLNA	TXLNA	395	1127	457.59	609.548	401	1362	463.182	618.567	385	604	454.077	605.227	330	286	407	1222
	16015-19	SL000617	ALT	GPT	6674	2784	7277.98	1669.79	6633	2542	7172.63	1623.73	6738	3123	7349.07	1696.88	6632	1627	6682	2953
	16021-30	SL006909	Cadherin-8	CDH8	1039	1316	1188.39	907.44	1037	1592	1177.19	745.474	1043	699	1197.02	1000.42	1017	950	1043	1374
	16035-8	SL003322	VEGF sR3	FLT4	7091	1401	6305.38	1396.37	7122	1444	6285.53	1442.04	7043	1330	6317.17	1366.23	7600	1499	6994	1360
	16043-30	SL014469	SHC1	SHC1	5493	4147	6735.88	3307.01	5474	4494	6726.78	3504.88	5523	3543	6742.04	3173.74	4438	3184	5693	4276
	16049-43	SL007327	OLR1	OLR1	799	688	1207.93	1124.92	795	764	1201.52	1058.34	805	552	1213.77	1168.53	753	369	808	733
	16055-3	SL006830	complement factor H-related 5	CFHR5	111350	20315	109278	21082.9	110258	20595	108003	21107	113041	19763	110185	21006.1	116000	21979	110469	19867
	16057-6	SL003679	IGF-II receptor	IGF2R	7198	1167	6376.16	1037.2	7232	1187	6322.8	1027.64	7145	1136	6409.03	1043.26	7257	1194	7186	1162
	16060-99	SL008193	NID2	NID2	2727	903	3285.02	1353.93	2766	922	3462.92	1368.19	2667	870	3162.86	1318.75	2642	754	2743	928
	16070-7	SL004652	WIF-1	WIF1	1711	2158	1641.38	1820.11	1726	2612	1617.23	1255.32	1687	1143	1657.54	2111.71	1683	1480	1716	2264
	16074-12	SL005725	GRB2-related adapter protein 2	GRAP2	1443	479	1555.32	582.261	1441	424	1581.27	563.036	1446	555	1537.17	591.168	1423	448	1447	485
	16079-2	SL010518	TEC	TEC	2962	1384	3322.83	1329.88	2970	1444	3337.06	1353.83	2949	1287	3313.02	1313.45	2579	915	3034	1445
	16081-38	SL005692	Aldose reductase-like	AKR1B10	5704	3615	5474.67	2746.21	5753	3668	5432.89	2609.87	5627	3532	5501.08	2835.18	5588	2434	5726	3798
	16288-17	SL013797	EPHA4	EPHA4	17450	2722	15288.1	2425.52	17330	2669	15392.9	2513.44	17637	2793	15217.7	2365.11	16694	2686	17593	2705
	16292-288	SL011908	GIP	GIP	842	1936	1474.14	1050.8	783	909	1430.07	1397.77	933	2875	1501.18	743.919	863	597	838	2096
	16293-1	SL005255	Growth hormone-releasing factor	GHRH	1111	2917	1012.72	1252.31	1101	2202	981.003	545.282	1127	3767	1033.92	1549.79	1295	5799	1076	1938
	16296-43	SL017638	LGR5	LGR5	759	1933	709.529	877.817	730	508	715.177	753.569	805	3021	706.589	952.061	752	609	761	2091
	16297-14	SL008763	ROBO4	ROBO4	566	3355	529.347	3172.54	560	3496	513.314	2602.33	576	3126	541.032	3501.51	733	3153	535	3392
	16298-84	SL003840	sPLA(2)-IID	PLA2G2D	166	293	150.001	280.75	168	272	150.329	169.185	165	323	149.982	334.479	165	210	167	306
	16299-13	SL017103	TIGIT	TIGIT	824	1528	805.552	541.14	795	585	789.037	482.693	868	2328	817.054	576.919	792	712	830	1637
	16300-4	SL017099	TREM2	TREM2	25934	9163	18796.3	7255.84	26100	9069	19448.8	7005.39	25676	9304	18355.2	7383.64	23172	10208	26457	8857
	16302-11	SL010290	SPLC2	BPIFA2	1197	489	1212.71	396.745	1214	526	1216.57	435.459	1170	424	1210.52	370.233	1485	699	1142	416
	16304-6	SL017589	LGR4	LGR4	1375	4386	1382.53	3130.84	1273	2727	1287.25	1987.6	1532	6123	1446.34	3694.49	1467	5313	1357	4188
	16305-10	SL000637	Cadherin-11	CDH11	2443	2187	1947.71	1368.15	2449	1819	1935.87	935.101	2433	2658	1953.78	1585.39	4004	2480	2147	1994
	16307-22	SL005231	UNC5H4	UNC5D	2131	862	1583.09	556.769	2180	976	1695.88	672.022	2055	638	1508.12	450.635	1891	640	2177	890
	16308-14	SL008978	BTLA	BTLA	1593	1764	1928.14	3309.82	1587	1636	1888.5	2040.32	1602	1948	1955.08	3927.82	1483	509	1614	1911
	16309-30	SL010381	Soggy-1	DKKL1	1360	5603	1164.81	1847.39	1222	1481	1183.2	2428.67	1573	8752	1153.18	1347.44	1244	1459	1382	6078
	16312-45	SL004865	Cadherin-6	CDH6	397	601	405.428	532.528	401	602	395.408	312.277	390	600	412.435	637.112	395	502	397	618
	16315-105	SL003321	VEGF sR1	FLT1	557	907	448.998	688.539	562	1156	430.841	194.652	549	169	461.008	871.699	554	219	557	985
	16317-20	SL004969	Desmoglein-3	DSG3	1291	3164	4177.15	3689.69	1339	3438	4540.89	3669.06	1217	2684	3944.41	3691.25	1469	3420	1257	3112
	16318-12	SL004851	ALK-1	ACVRL1	431	358	406.486	473.388	429	433	400.432	475.731	433	193	410.57	473.111	448	405	427	349
	16320-139	SL009127	CD320	CD320	1519	3424	1507.86	4120.56	1483	3410	1430.6	2919.05	1575	3446	1560.72	4750.03	1489	3661	1525	3378
	16322-10	SL012743	PACAP	MZB1	10590	4532	10460.3	5045.35	10081	4024	9738.85	4084.62	11379	5126	10932.6	5540.08	12282	5394	10270	4276
	16323-8	SL020462	NRX3A	NRXN3	6589	2226	5256.98	1664.96	6543	1556	5482.2	1799.84	6660	2980	5103.77	1550.51	6059	1889	6689	2271
	16324-38	SL004490	TLR1	TLR1	717	336	689.67	242.888	716	271	694.556	256.453	718	418	686.807	234.107	718	174	717	359
	16536-3	SL006117	HMGA1	HMGA1	304	278	305.838	647.569	306	337	300.308	578.107	301	146	309.608	690.63	317	251	301	283
	16551-14	SL019098	STA5B	STAT5B	960	194	987.692	271.79	953	193	982.413	283.811	970	195	990.656	263.302	959	188	960	195
	16558-2	SL008560	MYOC	MYOC	2788	793	2520.08	662.657	2678	752	2402.48	699.334	2959	824	2594.87	626.111	2969	1042	2754	732
	16561-9	SL005720	Alpha-1B-glycoprotein	A1BG	2725	433	2403.35	393.165	2825	445	2515.23	399.034	2570	363	2329.21	370.473	2675	442	2734	431
	16583-8	SL020189	AP4A	NUDT2	5986	4885	7809.19	5712.81	5944	4951	7761.83	6138.46	6051	4782	7832.71	5409.55	4137	3108	6336	5078
	16585-16	SL017452	B3GN4	B3GNT4	338	351	333.201	319.489	341	426	327.309	182.876	334	181	336.313	381.354	335	111	339	380
	16587-1	SL005871	Beta-casein	CSN2	307	295	375.709	948.298	311	350	373.943	660.559	301	179	377.349	1097.74	320	423	305	264
	16588-10	SL004629	BiP	HSPA5	8601	2620	7216.9	6240.64	8445	2234	7227.81	5874.6	8842	3109	7217.95	6480.89	8552	2658	8610	2613
	16591-71	SL012820	CHIA	CHIA	951	1127	958.029	3051.85	934	633	1039.8	4839.54	977	1619	905.513	435.182	972	866	947	1171
	16593-3	SL003820	FADD	FADD	4891	966	4767.84	665.001	4918	1100	4710.04	635.419	4849	710	4808	681.183	5011	713	4868	1006
	16594-44	SL018037	FAIM1	FAIM	904	2700	679.939	1320.09	927	2645	715.703	1531.52	868	2784	657.01	1165.75	735	3248	936	2582
	16596-25	SL012999	GLRX3	GLRX3	5946	4693	12565.2	5985.95	5913	5149	12347.2	6416.34	5997	3884	12704.8	5692.16	5013	3334	6123	4888
	16597-11	SL013189	GLRX5	GLRX5	361	295	329.073	321.202	359	300	324.308	308.798	364	288	332.208	329.788	389	494	355	239
	16599-38	SL018803	GPN1	GPN1	737	2776	817.161	2230.83	715	1908	797.876	2224.71	771	3743	830.622	2240.83	636	2512	756	2823
	16605-2	SL017275	C1T9A	C1QTNF9	603	806	584.826	1127.34	581	420	591.683	1651.15	639	1175	580.525	575.943	574	370	609	864
	16606-85	SL003659	Aldose reductase	AKR1B1	11486	3640	10066.2	3072.76	11283	3661	10004.8	3219.63	11800	3586	10102.3	2974.18	10833	3079	11610	3725
	16607-78	SL005572	Gelsolin	GSN	97729	12589	101391	14073.6	96085	12076	99320.6	13619.2	100274	12943	102745	14228.9	98876	14398	97511	12207
	16609-106	SL012592	KIRR2	KIRREL2	570	3110	454.26	1462.61	599	3786	476.431	1646.25	525	1567	423.836	1116.4	623	4111	560	2883
	16610-13	SL007503	LRP10	LRP10	6153	3016	5346.42	1038.13	6015	3570	5247.13	1108.08	6366	1837	5407.94	985.426	5846	2132	6211	3153
	16612-28	SL020764	SDC3	SDC3	3601	933	3243.81	966.801	3687	842	3290.45	936.591	3468	1045	3215.92	985.127	3722	991	3578	920
	16613-3	SL008898	CAD17	CDH17	4126	2141	4570.62	2337.04	4289	2230	4708.39	2351.18	3872	1968	4480.07	2328.36	5244	2541	3914	1987
	16614-27	SL017248	RSPO1	RSPO1	3341	1691	2734.54	2267	3337	1595	2842.71	1252.97	3348	1831	2662.18	2732.41	2838	1465	3437	1714
	16616-137	SL007119	ENOB	ENO3	1673	3171	2966.74	3453.52	1509	1984	2346.51	2071.02	1927	4408	3368.43	4064.29	2120	3237	1589	3152
	16617-14	SL003718	Caspase-14	CASP14	975	1545	1062.89	1815.55	936	1676	1138.72	2574.73	1034	1315	1015.09	1068.45	918	571	985	1666
	16618-7	SL007370	CD69	CD69	415	2319	323.614	1848.3	392	2492	275.727	592.248	451	2022	355.203	2329.17	324	1111	432	2482
	16620-26	SL007021	LY75	LY75	5846	2224	5052.97	2011.16	5771	2167	4956.3	1705	5963	2305	5115.67	2185.67	4950	2331	6016	2162
	16621-77	SL012584	AIBP	NAXE	4472	1205	5117.68	1254.19	4413	1234	5063.8	1285.63	4563	1154	5152.81	1234.28	4024	1302	4557	1167
	16746-12	SL003950	Activin B	INHBB	1625	2281	1564.16	2231	1643	2569	1551.3	1758.15	1597	1743	1572.53	2496.03	1618	1677	1627	2378
	16748-1	SL003995	BMP-3	BMP3	2083	2816	1896.17	1117.32	2132	3361	1918.59	1187.42	2007	1646	1880.87	1071.64	2160	4496	2069	2368
	16749-79	SL005151	BMP-3b	GDF10	1152	371	1142.19	734.674	1168	432	1146.26	400.758	1128	246	1139.32	888.011	1162	320	1150	380
	16751-15	SL002689	BNP	NPPB	379	373	333.294	512.813	379	419	333.595	410.401	379	285	331.292	567.247	356	214	383	395
	16753-46	SL007942	CO6A2	COL6A2	778	859	717.544	330.643	784	1037	724.475	361.894	767	465	712.156	308.765	774	618	778	898
	16754-40	SL019118	CSKP	CASK	1243	1884	1177.04	1806.94	1249	2046	1202.93	2149.09	1234	1603	1161.25	1549.98	1386	3144	1216	1533
	16755-195	SL004675	GDF-3	GDF3	1427	2115	1277.49	646.24	1461	2612	1288.37	516.145	1374	912	1269.9	718.44	1425	1164	1427	2250
	16756-30	SL007504	GDF7	GDF7	528	697	506.701	1428.22	519	513	498.81	407.39	543	911	512.278	1808.03	544	747	525	687
	16758-96	SL013046	HDGF	HDGF	2802	1086	4347.98	2562.76	2704	1060	4140.84	2680.03	2953	1109	4480.38	2479.06	2713	1181	2818	1067
	16760-2	SL005186	IL-26	IL26	5416	2194	5878.84	2260.53	5508	2242	5909.55	2351.98	5275	2111	5865.72	2200.27	5537	2048	5394	2220
	16763-11	SL017261	LECT2	LECT2	10077	2932	10124.3	2644.33	10638	2890	10630.9	2694.29	9209	2783	9795.21	2557.15	10090	2749	10075	2966
	16765-52	SL004294	PBP	PPBP	6336	3413	10884.5	3267.3	6463	3458	11401.8	3540.54	6140	3335	10550.9	3035.87	6144	3802	6373	3334
	16768-3	SL006467	PLAK	JUP	1592	7580	1178.35	4686.87	1639	8086	1174.04	4713.38	1520	6723	1183.9	4682.47	1228	3233	1661	8144
	16769-20	SL007310	RAC3	RAC3	701	826	999.162	557.212	697	915	1012.64	459.815	706	664	990.668	612.956	594	333	721	888
	16770-3	SL012438	REG1B	REG1B	23852	10167	22499.6	9004.76	23147	9328	22793.8	9395.72	24946	11262	22276.9	8710.34	21729	9186	24255	10295
	16773-29	SL012672	SCUB3	SCUBE3	338	1201	272.751	255.107	327	952	281.257	321.822	356	1509	267.392	200.851	267	136	352	1309
	16780-6	SL011617	FRAP	HSPA1A	8773	4974	7955.57	3846.24	8808	6151	7736.68	3155.82	8720	2115	8097.24	4238.33	9807	7361	8578	4352
	16781-2	SL012928	ENASE	ENGASE	566	3587	490.256	335.818	610	4504	465.823	266.277	499	1169	506.522	373.933	704	5316	540	3155
	16785-45	SL004530	HD-5	DEFA5	3357	1695	2685.14	1338.24	3351	1613	2969.02	1535.89	3367	1817	2495.72	1149.89	3266	1748	3375	1685
	16792-4	SL005216	Siglec-5	SIGLEC5	6280	3051	5280.32	2463.49	6168	3051	5307.57	2479.46	6454	3043	5253.42	2444.98	5089	2747	6506	3054
	16802-31	SL010530	OCAD1	OCIAD1	1802	1593	1819.63	929.184	1818	1742	1795.19	684.006	1778	1331	1835.78	1059.97	1775	723	1807	1709
	16803-4	SL008657	CALB2	CALB2	681	2089	674.215	2870.26	712	2399	737.989	3611.61	633	1485	632.144	2269.44	614	635	693	2261
	16805-5	SL011405	PDE5A	PDE5A	41172	30917	45220.3	22013.6	40738	31164	45594.9	22406.1	41845	30530	44954.4	21747.5	31572	20777	42991	32164
	16807-35	SL020644	TNNT3	TNNT3	3776	3044	3841.48	1240.03	3792	3643	3778.48	1000.89	3753	1752	3881.72	1373.03	3916	5095	3750	2472
	16809-1	SL006976	NDKM	NME4	4630	4304	5314.36	4508.94	4578	3601	5499.73	4905.69	4712	5210	5192.29	4235.14	4151	2907	4721	4515
	16810-3	SL002794	RhoGDI	GDI1	5207	3960	9139.7	3572.26	5017	3379	8714.75	3724.83	5502	4706	9413.12	3435.28	5002	5391	5246	3625
	16814-13	SL002083	SLIM 1	FHL1	627	783	630.015	1733.03	633	946	657.626	2605.5	618	421	612.264	747.647	604	264	631	846
	16818-200	SL017488	CDCP1	CDCP1	4801	4252	2858.87	1510.47	4541	1931	2772.57	1554.86	5205	6329	2912.8	1481.52	5562	2951	4657	4441
	16823-75	SL007053	APOL3	APOL3	1644	1425	1650.34	3228.16	1610	687	1520.44	645.781	1698	2107	1734.38	4118.52	1722	1755	1629	1353
	16825-20	SL018716	ATX3	ATXN3	2120	1237	3855.83	1765.35	2078	1234	3663.72	1956.75	2184	1239	3979.89	1618.38	1851	1109	2171	1253
	16828-8	SL002657	Collagen a1(VI)	COL6A1	11836	5092	10723.5	4405.97	11729	5051	10804	4372.37	12000	5154	10668.3	4425.23	10983	5469	11997	5002
	16831-7	SL019539	DOK1	DOK1	2126	1583	2450.6	1076.35	2093	1382	2443.84	1066.16	2178	1852	2452.24	1078.75	1771	798	2193	1683
	16836-1	SL002693	FHR3	CFHR3	462	2779	345.845	382.338	483	3291	334.251	250.849	430	1708	353.309	448.207	421	807	470	3011
	16837-20	SL003743	FLIP	CFLAR	199	130	245.955	229.938	195	114	243.677	199.701	205	151	247.613	247.966	193	163	200	123
	16845-15	SL017475	MPZL1	MPZL1	651	842	591.019	804.24	658	945	607.492	944.493	640	651	580.606	700.471	666	773	648	854
	16847-39	SL008946	RAB3B	RAB3B	613	3613	586.912	1779.94	544	869	577.33	1009.36	719	5666	593.561	2140.7	502	379	634	3937
	16850-5	SL005359	RGS5	RGS5	1272	503	1216.37	431.717	1283	573	1220.58	372.142	1256	369	1213.89	467.389	1283	333	1270	529
	16851-50	SL018615	SCO2	SCO2	508	334	742.002	501.472	506	349	751.43	496.356	510	308	735.836	505.407	418	219	524	349
	16852-10	SL019239	NHRF3	PDZK1	1581	1209	1503.99	822.97	1584	1313	1506.41	579.323	1576	1029	1487.08	636.8	1586	582	1580	1294
	16853-5	SL006756	NRK1	NMRK1	858	5390	917.556	3409.87	898	6052	934.266	4555.24	796	4163	907.57	2400.33	1129	7895	807	4770
	16854-17	SL015367	LSM4	LSM4	2469	2679	2459.2	795.486	2526	3414	2460.37	638.039	2381	477	2458.57	883.997	2474	608	2468	2909
	16856-79	SL007443	MARE2	MAPRE2	1929	2182	2624.96	2293.82	1939	2219	2734.6	2392.12	1915	2125	2553.29	2228.76	1348	1626	2040	2256
	16857-2	SL008705	RAB2A	RAB2A	1456	2310	1677.25	2164.58	1439	1975	1681.71	1617.9	1481	2752	1671.58	2454.84	1316	1786	1482	2396
	16858-384	SL017265	RCN3	RCN3	706	718	655.273	1395.46	724	844	671.144	620.07	679	455	645.232	1724.41	674	130	712	780
	16859-100	SL016527	SHLB1	SH3GLB1	1167	2333	1126.97	962.122	1175	2790	1141.72	1214.88	1154	1349	1118.07	756.883	1231	3165	1155	2140
	16863-47	SL016552	NANP	NANP	801	1099	820.677	619.354	810	1311	810.792	430.089	787	646	827.077	717.414	897	2437	782	559
	16865-62	SL013228	RBP56	TAF15	2196	909	2640.53	1208.86	2186	923	2680.72	1283.93	2212	886	2614.04	1158.95	1918	581	2248	949
	16867-76	SL007335	PCTK1	CDK16	1134	770	1395.84	892.916	1131	742	1399.61	969.813	1138	812	1393.03	840.972	997	532	1160	804
	16872-248	SL007013	MAAI	GSTZ1	1868	5679	2349.26	5018.11	1892	6142	2279.26	3347.26	1831	4878	2395.75	5864.21	1481	1762	1941	6143
	16875-13	SL019553	MGN2	MAGOHB	864	2710	1007.83	926.147	861	3212	991.822	1137.15	869	1654	1018.92	760.953	836	1671	870	2864
	16877-19	SL019317	MSRB2	MSRB2	1058	4654	957.234	1381.59	975	1186	946.245	710.677	1187	7282	964.282	1682.59	1075	1920	1055	5007
	16882-27	SL008943	PHP14	PHPT1	6448	2690	11814.3	4201.53	6209	2695	11080	4323.28	6818	2641	12293.1	4051.39	6016	2856	6530	2650
	16883-57	SL007144	RAB4A	RAB4A	2074	2665	1439.34	658.321	2079	2349	1479.63	689.27	2066	3093	1413.41	637.083	1690	3417	2147	2491
	16885-49	SL020106	MARE3	MAPRE3	84100	44157	98986.8	32434.2	83402	44005	99443.1	32358.1	85183	44388	98690.6	32518.2	73557	34851	86098	45438
	16887-29	SL017474	PTH2	PTRH2	999	597	1059.58	633.47	1007	671	1064.92	876.242	988	458	1056.28	406.44	988	401	1001	627
	16890-37	SL012697	ATL1	ADAMTSL1	13056	3016	10654.8	2829.21	13215	3063	11178.2	2889.36	12810	2926	10303.3	2728.13	11762	2900	13301	2975
	16892-23	SL008778	ENPP2	ENPP2	2228	964	1538.77	431.083	2523	1088	1722.82	462.048	1771	438	1418.01	362.723	2063	771	2259	993
	16899-59	SL019034	OSBL9	OSBPL9	1809	3810	1762	1731.74	1832	4419	1750.45	2158.88	1772	2600	1770.55	1391.06	1729	1777	1824	4082
	16900-29	SL012713	MDGA1	MDGA1	879	291	771.802	326.873	926	299	831.136	381.71	806	260	733.158	279.553	781	283	898	288
	16902-17	SL008407	LAMP1	LAMP1	1651	4340	1814.08	7594.37	1639	4201	1546.62	5340.79	1670	4550	1990.44	8766.93	1904	5913	1603	3973
	16907-3	SL004806	Nectin-like protein 3	CADM2	1565	1253	1259.92	546.934	1626	1581	1332.67	505.231	1471	344	1211.71	567.487	1431	366	1590	1356
	16908-5	SL010377	OMGP	OMG	4165	1833	3265.67	1554.19	4423	1891	3606.53	1757.3	3764	1661	3044.83	1358.41	4065	1968	4183	1806
	16913-8	SL008937	RNT2	RNASET2	1708	695	1683.21	1878.42	1629	393	1706.75	2935.57	1831	983	1667.48	489.264	1535	452	1741	727
	16914-104	SL001743	sCD14	CD14	22474	3644	21180.8	3254.88	22735	3538	22096.5	3381.4	22070	3769	20586.3	3023.2	20790	3443	22793	3594
	16915-153	SL014291	SEM4A	SEMA4A	9859	2229	9508.43	1970.1	9805	2101	9485.53	1892.97	9943	2413	9522.97	2019.95	9462	2043	9934	2255
	16916-19	SL018357	SLIK6	SLITRK6	532	759	464.105	141.187	521	274	469.851	123.535	549	1163	459.697	150.466	493	158	539	825
	16918-198	SL004491	TLR3	TLR3	452	588	419.656	1488.72	459	709	442.123	1951.94	442	320	405.46	1091.86	462	245	450	632
	16919-1	SL008480	ACBP	DBI	4808	1968	5259.74	1932.81	4782	1951	5361.06	1950.45	4849	1994	5192.55	1921.25	4415	2122	4883	1929
	16922-53	SL014112	PLXB3	PLXNB3	613	1626	529.442	428.936	622	1395	515.116	337.62	601	1930	538.531	479.646	562	382	623	1765
	16923-20	SL008767	Profilin II	PFN2	654	1112	577.847	519.348	662	1256	583.674	672.067	642	841	574.371	391.017	722	1728	642	951
	16926-44	SL000255	Alkaline phosphatase, liver	ALPL	1517	443	1566.56	607.714	1518	525	1572.37	708.326	1515	270	1559.6	510.309	1465	385	1527	452
	16927-9	SL003003	Coagulation factor XIII	F13B|F13A1	7062	1311	6196.32	2133.55	7132	1118	6240.11	3012.77	6954	1558	6169.67	1275.94	6921	1190	7089	1332
	16932-5	SL000580	SULT 1E	SULT1E1	1070	2757	954.938	1058.27	1067	2945	962.836	1287.37	1074	2440	950.571	881.309	1295	5090	1027	2033
	17137-160	SL005328	Beta-globin	HBB	2785	6210	3716.74	8701.95	2634	5574	3689.67	8672.57	3019	7079	3741.57	8744.42	3469	8921	2656	5542
	17138-8	SL005253	GST A1-1	GSTA1	1246	879	1309.78	1074.83	1256	633	1291.54	1269.26	1231	1162	1322.37	929.695	1276	521	1240	931
	17140-57	SL014328	PDGFD	PDGFD	8248	6664	28998.1	15950.7	8650	6932	31639.6	16564.8	7626	6177	27295.8	15314.7	8300	8133	8239	6350
	17145-1	SL004832	S100A8/S100A9	S100A8|S100A9	568	1238	1279.27	3008.85	590	1536	1250.14	3098.51	533	500	1298.89	2956.84	794	2917	525	448
	17148-7	SL008080	BLVRB	BLVRB	36169	22530	84696.1	26438.4	34525	22512	79467	26725.4	38715	22328	88135	25694.5	38058	24009	35811	22225
	17150-8	SL005698	HSP 10	HSPE1	9428	8448	11220.6	7550.58	9418	8500	11508.9	7896.37	9442	8369	11032.7	7320.53	7181	5790	9853	8798
	17151-84	SL004509	IRF-3	IRF3	9960	7960	12981.3	6723.72	9947	8154	13015.5	6433.63	9981	7651	12959	6915.4	7191	5049	10485	8295
	17152-10	SL012437	KI2S4	KIR2DS4	578	1162	550.46	844.775	578	1305	553.32	770.029	578	896	548.891	892.208	674	2620	559	552
	17153-46	SL020993	KI2L3	KIR2DL3	1421	1883	1346.56	1986.98	1411	2197	1409.54	2881.34	1437	1251	1306.81	1064.7	1091	3172	1484	1513
	17154-2	SL004780	TEBP	PTGES3	4481	4075	4341.56	1686.96	4558	4976	4363.69	1920.75	4363	1991	4327.58	1518.85	4568	3534	4465	4170
	17155-1	SL005365	VPS28 protein homolog	VPS28	7151	1847	6940.65	1910.43	7162	1898	6939.87	1856.86	7133	1767	6940.66	1944.41	7096	2303	7161	1748
	17156-72	SL006399	DCAK1	DCLK1	3302	5274	2718.84	1667.59	3221	5233	2700.7	1717.19	3429	5337	2729.55	1638.8	3095	2424	3342	5653
	17158-17	SL019858	UB2G1	UBE2G1	3729	2147	5249.48	4993.1	3624	1727	4859.29	4487.16	3891	2663	5506.02	5291.41	3578	3225	3757	1874
	17161-1	SL016423	OST48	DDOST	1639	1006	1544.31	693.647	1619	891	1555.63	659.957	1671	1162	1536.2	715.355	1489	1275	1668	944
	17163-117	SL004210	Annexin III	ANXA3	435	3231	303.176	1292.2	420	2882	274.527	273.595	460	3708	322.03	1647.65	349	279	452	3521
	17164-15	SL004211	annexin IV	ANXA4	1610	2332	2469.17	1933.85	1565	1591	2515.05	2279.72	1679	3152	2439.85	1675.22	1533	4474	1624	1637
	17165-1	SL003044	BTG	PPBP	3610	2962	8016.51	4333.95	3680	3011	8552.46	4505.82	3503	2882	7669.69	4189.49	3379	3397	3654	2871
	17166-4	SL014309	FGF-8F	FGF8	493	2106	422.367	855.566	504	2458	414.833	703.328	477	1397	425.728	941.164	440	762	503	2273
	17170-15	SL011502	CALCB	CALCB	373	962	297.678	221.08	381	1227	300.479	304.823	359	168	295.609	142.922	468	2384	355	157
	17172-19	SL007073	STAT	STATH	5956	15805	5899.58	13445.9	5850	16745	5613.96	12771.9	6120	14231	6087.58	13883.5	6472	19845	5858	14919
	17175-5	SL007270	MP2K6	MAP2K6	662	457	657.614	549.32	677	551	655.629	462.945	639	247	659.033	600.161	682	538	658	440
	17176-13	SL014348	PSIP1	PSIP1	13553	6111	20193	7400.89	13081	6882	19094.3	7388.09	14283	4580	20903.1	7329.47	12744	5082	13706	6276
	17195-43	SL000023	BAG-1	BAG1	744	1604	965.749	513.815	758	2037	941.843	540.441	723	369	981.452	496.223	773	3473	739	883
	17196-5	SL011328	ClpP endopeptidase	CLPP	916	812	980.635	500.502	925	1001	996.196	557.314	902	361	969.571	456.923	856	187	927	882
	17199-43	SL021005	HIF1N	HIF1AN	776	660	755.17	472.523	787	814	762.164	511.005	757	291	750.922	447.025	777	350	775	704
	17200-50	SL020992	KI2L1	KIR2DL1	1693	1695	1644.89	1303.35	1664	704	1686.99	1969.65	1739	2560	1617.46	536.488	1697	956	1693	1801
	17202-37	SL011994	PDCD4	PDCD4	212	207	206.706	468.605	213	223	200.124	156.3	209	178	211.175	589.577	233	350	207	166
	17204-17	SL013738	PNMT	PNMT	2203	4768	2119.75	4473.29	2110	2584	2113.15	5277.76	2347	6900	2125.38	3875.53	1942	1173	2252	5174
	17205-21	SL021017	RAB5A	RAB5A	9686	7640	13174.1	6728.21	9600	7459	13044.1	7517	9818	7912	13257.2	6165.76	7584	5706	10084	7891
	17209-27	SL020906	ST2B1	SULT2B1	2951	4183	2789.21	1617.16	2985	4965	2770.83	1785.34	2897	2535	2801.94	1502.11	3127	7295	2917	3277
	17210-2	SL020926	TCL1A	TCL1A	496	755	509.79	716.998	497	701	504.311	713.229	493	832	513.475	720.991	507	236	493	817
	17224-12	SL008055	MIME	OGN	3578	3425	3706.15	2132.6	3518	1884	3772.06	1984.04	3671	4941	3655.83	2218.43	3880	6089	3521	2632
	17231-1	SL004609	L-plastin	LCP1	32083	5396	29279.4	4620.41	32710	5281	29821.3	4707.75	31111	5430	28929.9	4535.41	33441	5269	31825	5382
	17319-1	SL006634	SELH	SELENOH	653	892	649.995	261.726	645	891	653.398	259.043	664	893	647.957	264.094	628	463	657	952
	17320-19	SL013281	ADPPT	AASDHPPT	14437	10281	18479.1	8346.66	14293	10242	18644.1	8995.91	14659	10343	18371.9	7900.36	11429	6534	15006	10753
	17325-10	SL014982	KGUA	GUK1	15132	8543	25046.3	8060.77	14971	9050	24315.9	8508.47	15383	7689	25525.2	7724.56	12400	6352	15650	8803
	17326-44	SL019563	DUS23	DUSP23	369	647	338.014	660.06	383	810	329.882	290.992	348	225	343.459	816.168	349	262	373	696
	17327-3	SL017270	CNPY3	CNPY3	2488	990	2405.32	1289.45	2464	952	2516.37	1469.22	2525	1046	2331.39	1154.53	2319	1158	2520	952
	17329-2	SL009125	BDH2	BDH2	491	1062	527.031	644.878	467	611	527.775	778.875	529	1515	526.915	542.293	476	581	494	1130
	17331-138	SL008768	KREM1	KREMEN1	2054	310	1905.66	263.789	2070	313	1917.59	267.818	2028	303	1897.22	260.272	1998	375	2064	295
	17332-3	SL018690	ARHL2	ADPRS	9232	4127	14721	5162.21	8966	4241	14094.9	5526.94	9642	3910	15126.4	4872.45	8405	3998	9388	4133
	17333-20	SL008026	ACADM	ACADM	778	797	1061.95	949.259	765	786	1089.17	946.854	798	814	1044.54	952.12	609	708	810	809
	17335-18	SL009105	VAMP2	VAMP2	2596	6428	2489.83	5623.51	2684	7355	2362.05	5557.03	2459	4638	2577.98	5679.54	2726	5030	2571	6660
	17336-54	SL019427	CR3L2	CREB3L2	306	995	259.774	912.219	299	883	298.371	1390.62	317	1147	235.07	345.159	315	466	305	1066
	17337-1	SL007165	TYY1	YY1	295	1193	212.276	363.579	272	269	212.024	479.562	330	1874	212.468	263.329	258	147	302	1299
	17341-89	SL010906	THIC	ACAT2	3741	4008	3934.96	2753.24	3771	4095	3768.99	2806.76	3695	3869	4040.9	2716.81	3019	4065	3878	3983
	17342-13	SL012732	AGR3	AGR3	3867	2938	4214.27	3126.46	3932	2948	4100.48	3251.27	3767	2921	4287.88	3041.97	5391	3524	3578	2719
	17343-6	SL019113	SNPH	SNPH	499	1570	465.27	1566.63	503	1690	408.064	530.785	493	1365	503.293	1968.85	594	2336	482	1378
	17344-23	SL018388	STML1	STOML1	1463	249	1480.16	234.767	1455	250	1463.45	221.637	1474	249	1491.16	242.718	1407	311	1473	234
	17345-12	SL020272	ZADH2	ZADH2	3852	4175	5222.16	4236.8	3792	3987	5359.13	4467.38	3945	4450	5132.59	4080.67	2978	3380	4018	4289
	17346-61	SL012716	FDSCP	FDCSP	841	1443	662.465	875.883	851	862	668.684	611.019	825	2039	658.76	1013.57	820	850	844	1530
	17347-80	SL011281	CA080	AIDA	27578	15157	45446.7	13154.6	27090	15360	44146.2	13815.1	28335	14811	46302.6	12644.3	23402	11932	28369	15570
	17348-5	SL018443	SYJ2B	SYNJ2BP	619	1925	580.708	1353.91	634	2388	641.32	2122.93	595	785	541.421	318.409	764	4375	591	886
	17350-13	SL009112	CHM2B	CHMP2B	13569	11751	13240.6	7690.03	13510	11742	13278.5	7648.69	13662	11769	13209.6	7718.33	10330	8081	14183	12228
	17355-56	SL019674	SYT4	SYT4	1024	473	1367.98	1955.47	1020	374	1374.67	681.061	1031	595	1362.74	2454.22	1017	509	1026	467
	17356-34	SL007561	IL1FA	IL1F10	621	828	638.317	749.448	599	494	657.009	1116.78	656	1169	625.407	342.59	650	847	616	824
	17357-33	SL020889	SPCS	SEPSECS	377	537	354.173	563.139	373	540	368.657	803.22	383	533	345.021	324.722	397	726	373	493
	17362-5	SL013777	VHL	VHL	509	771	484.981	1402.3	507	777	496.153	1159.65	513	761	478.168	1543.13	506	747	510	775
	17364-8	SL020890	RU2B	SNRPB2	530	548	1278.67	2170.91	489	347	1194.32	2254.77	594	756	1334.16	2118.32	543	313	528	582
	17365-7	SL016564	KAT1	KYAT1	1642	3238	1435.45	731.294	1568	1626	1405.23	336.094	1756	4755	1455.31	900.323	1546	428	1660	3526
	17366-6	SL010950	DCNL1	DCUN1D1	4004	1089	3858.62	900.034	4021	1077	3858.86	1039.59	3978	1108	3859.89	798.041	3959	817	4013	1133
	17367-5	SL004916	Stathmin	STMN1	2892	2410	2948.74	2382.13	2874	2859	2952.1	2412.16	2919	1467	2947.56	2368.91	2790	936	2911	2597
	17370-186	SL009448	ABHDA	ABHD10	2781	2482	3362.27	2447.15	2803	2599	3478.4	2534.94	2746	2290	3287.08	2387.88	2169	1915	2896	2559
	17372-5	SL010108	4EBP1	EIF4EBP1	1328	5506	1405.45	1909.3	1210	3835	1435.13	2552.84	1511	7380	1387.02	1341	1200	1701	1353	5959
	17377-1	SL005693	Aldose reductase-like C3	AKR1C3	930	1749	1192.04	1355.24	881	889	1132.28	907.038	1007	2563	1231.66	1581.62	919	892	932	1868
	17380-2	SL013054	UBE2K	UBE2K	36534	21664	48353	16272.9	36024	21937	47904.8	17167.6	37325	21219	48648	15672	28840	15224	37991	22385
	17383-4	SL019784	STAR5	STARD5	1599	1356	1869.04	957.618	1552	651	1831.98	658.955	1673	2007	1893.53	1110.89	1479	483	1622	1463
	17384-110	SL008016	K6PF	PFKM	3652	2009	4811.87	1743.68	3667	2014	4771.95	1760.95	3630	2001	4839.75	1734.49	3607	3232	3661	1680
	17387-27	SL004545	IKB-beta	NFKBIB	515	1542	530.377	2007.78	499	899	570.251	2084.07	541	2193	504.775	1961.84	468	425	524	1671
	17391-10	SL015530	SPF45	RBM17	704	966	858.94	640.153	686	533	870.349	688.683	730	1392	851.395	607.854	548	403	733	1036
	17393-13	SL005672	SCAD	ACADS	2056	1939	1954.18	442.547	2016	1189	1955.62	422.894	2118	2718	1952.82	454.67	2208	3780	2027	1328
	17396-23	SL008013	ADH1A	ADH1A	4453	2911	4934.61	3547.07	4613	3219	4701.86	3023.22	4205	2337	5087.71	3846.64	4329	2751	4476	2940
	17397-8	SL012708	DHB11	HSD17B11	299	376	275.328	228.756	300	420	286.527	298.791	298	294	268.203	168.704	310	349	297	381
	17398-55	SL004627	HO-1	HMOX1	2876	851	2610.69	831.227	2783	808	2421.52	882.333	3020	894	2732.65	773.386	2826	1020	2885	814
	17400-71	SL019729	ACOT8	ACOT8	4010	6511	3904.46	4047.09	4050	6848	4017.02	4795.46	3947	5953	3831.21	3484.3	3414	7674	4123	6262
	17403-14	SL006190	acyl-Coenzyme A dehydrogenase	ACADSB	1453	4195	1172.69	1576.91	1485	5284	1212.9	2240.03	1402	1270	1146.92	923.354	1233	903	1494	4557
	17404-5	SL019712	ARL5B	ARL5B	8462	3772	9152.05	1881.7	8457	4434	9155.66	1802.13	8470	2413	9147.83	1932.25	8916	3767	8376	3768
	17405-2	SL007789	UCHL5	UCHL5	1558	3266	1780	4306.95	1531	2983	1714.56	3578.79	1600	3662	1823.53	4730.58	1529	3014	1563	3312
	17408-2	SL020888	PMM1	PMM1	962	7126	741.285	4516.48	1027	8617	657.292	2597.82	861	3799	797.959	5419.89	816	1682	990	7737
	17410-5	SL019878	CETN3	CETN3	494	768	461.151	335.904	480	656	469.357	395.379	514	914	455.764	291.6	461	362	500	822
	17411-55	SL015528	UFD1	UFD1	5147	4654	6208.9	4139.51	5179	4733	6411.81	4341.87	5097	4531	6077.7	4003.87	3741	3208	5413	4834
	17419-17	SL013289	TES	TES	1126	2124	1001.09	3026.18	1079	918	939.669	1483.36	1198	3193	1041.8	3704.91	1129	1014	1125	2274
	17427-26	SL018773	NLGN3	NLGN3	154	136	150.78	442.613	155	152	139.954	73.0356	153	106	157.892	566.317	156	137	154	136
	17432-25	SL020885	KAD4	AK4	1729	598	1768.76	617.397	1737	644	1770.97	399.322	1716	517	1764.9	716.36	1700	574	1734	602
	17435-43	SL008038	ETFA	ETFA	2664	1601	2679.98	1345.45	2612	618	2652.57	1068.32	2745	2436	2697.96	1501.19	2607	613	2675	1725
	17436-193	SL010497	CSNK1G2	CSNK1G2	1884	1551	2335.44	1362.81	1883	1558	2345.78	1375.5	1887	1540	2326.89	1354.72	1523	1138	1953	1608
	17441-4	SL002514	Alkaline phosphatase, intestine	ALPI	539	1318	323.739	293.314	556	1652	326.373	375.909	514	446	321.964	224.584	604	463	527	1423
	17447-52	SL008544	SFRP4	SFRP4	7642	1883	7222.09	1864.55	7732	1925	7328.04	1999.11	7502	1807	7152.07	1765.87	7226	1727	7720	1901
	17449-23	SL008836	CD9	CD9	720	851	723.37	466.278	726	998	730.598	503.477	712	550	718.659	441.674	684	111	727	926
	17450-51	SL006248	Histidyl-tRNA synthetase	HARS1	33500	24621	43837.6	19869.7	33213	24927	44180.5	20609.5	33944	24142	43612.7	19390	25782	16065	34962	25668
	17451-13	SL003706	BIM	BCL2L11	2286	7135	1870.45	2715.68	2047	3987	1780.44	1530.26	2658	10245	1930.81	3267.58	2172	3099	2308	7664
	17453-34	SL000351	Ceruloplasmin	CP	5055	1445	5166.22	1786.19	5114	1543	5156.88	1276.14	4964	1276	5173.47	2053.13	4972	1312	5071	1469
	17454-15	SL006311	EGFL6	EGFL6	546	758	934.869	683.604	568	852	1014.35	655.484	512	584	882.495	696.654	577	1593	540	451
	17455-42	SL009337	FOLR1	FOLR1	830	1397	806.732	640.757	846	1729	811.488	592.61	804	585	803.368	671.678	823	302	831	1517
	17456-53	SL010628	GOLM1	GOLM1	4054	1654	3640.22	1459.07	4049	1778	3649.01	1495.01	4061	1443	3631.62	1434.56	4389	2273	3990	1501
	17460-51	SL004388	Mx1	MX1	1007	2922	1062.1	2473.54	924	829	1088.47	3609.55	1135	4548	1045.47	1287.76	1394	6586	934	1385
	17462-19	SL007108	IRF1	IRF1	180	120	168.981	109.39	179	99	170.832	134.357	182	147	167.901	89.8381	175	65	181	128
	17466-72	SL008274	ACSF2	ACSF2	922	1013	1184.17	786.295	909	833	1188.14	706.961	942	1243	1181.57	834.944	814	581	942	1075
	17467-1	SL015172	DHRS9	DHRS9	1173	911	1208.32	784.234	1154	429	1190.7	354.647	1203	1353	1219.94	967.463	1124	419	1183	977
	17468-1	SL019429	SUFU	SUFU	1151	344	1118.37	586.726	1155	340	1111.15	218.048	1145	351	1123.03	734.023	1151	399	1151	333
	17474-106	SL020114	YETS4	YEATS4	466	431	459.071	671.988	467	500	492.495	1058.71	465	293	437.368	133.511	525	1038	455	127
	17475-18	SL010511	TOPK	PBK	736	360	722.433	805.037	738	372	711.777	217.539	732	340	729.566	1020.77	722	161	738	386
	17490-4	SL004824	SH3BGRL3-like protein	SH3BGRL3	1890	1389	2966.56	1753.33	1891	1398	3027.86	1800.8	1889	1376	2925.97	1722.76	1465	915	1971	1448
	17495-141	SL018569	SIR3	SIRT3	1283	1760	1177.12	585.712	1296	1445	1198.23	412.228	1263	2159	1163.35	675.891	1201	1204	1299	1846
	17505-125	SL019672	NALDL	NAALADL1	1380	281	1455.28	341.534	1388	309	1459.09	399.536	1367	231	1453.21	298.261	1461	417	1364	245
	17509-6	SL008852	HPPD	HPD	881	488	1000.26	478.452	899	535	1000.86	243.042	855	403	1000.12	583.539	973	249	864	519
	17510-7	SL013036	SRP14	SRP14	891	2475	952.806	841.471	893	3031	921.614	625.881	887	1180	973.777	957.289	776	270	913	2697
	17511-10	SL020930	RPP30	RPP30	904	1399	880.029	507.253	875	358	892.181	614.822	947	2189	872.698	424.278	882	358	908	1518
	17512-2	SL007402	NMI	NMI	19189	8790	21663.6	8328.58	19155	8915	21380.7	8569.2	19242	8595	21841.3	8172.78	16376	6377	19722	9079
	17513-11	SL008121	ANX11	ANXA11	36233	25977	43657.2	18841.3	35948	26220	43834.9	19180.6	36674	25600	43546.3	18632.1	28972	18025	37608	27006
	17514-48	SL008443	RAB21	RAB21	38308	27903	55412.2	25074.3	38213	28236	56304.3	26194.4	38456	27390	54853.4	24341.1	30375	18890	39811	29059
	17515-6	SL009344	STCH	HSPA13	4559	2149	4420.96	1119.13	4460	2500	4310.92	935.679	4712	1434	4491.78	1219.65	4607	1956	4550	2184
	17516-7	SL000562	Rab3A	RAB3A	580	3819	566.516	2929.84	586	4079	699.979	4610.32	570	3378	480.414	614.119	442	172	606	4164
	17671-58	SL019227	ING4	ING4	750	1842	609.039	624.551	679	636	619.818	792.793	858	2830	602.025	486.302	839	3212	733	1443
	17672-184	SL006288	Gastric intrinsic factor	CBLIF	2568	1521	2681.75	1805.04	2464	1287	2677.84	1981.78	2730	1814	2683.17	1683.57	2128	1192	2652	1562
	17673-34	SL011748	Carbonic Anhydrase VB	CA5B	627	518	599.633	806.857	630	476	603.382	391.738	622	577	597.401	988.923	643	791	624	448
	17675-17	SL019552	ACO13	ACOT13	19011	18460	23047.7	16160.6	19010	18659	23844.7	16881.6	19014	18155	22529.8	15671.4	13485	12350	20058	19225
	17676-13	SL011229	CIP4	TRIP10	17815	16098	21709.3	12768.8	17918	16327	22480.8	13222.2	17656	15741	21207	12454.7	12976	10823	18732	16757
	17677-47	SL014680	BY55	CD160	352	722	413.842	539.561	332	449	424.837	638.984	384	1008	406.975	464.796	304	388	362	769
	17680-12	SL016438	EPHB1	EPHB1	586	730	556.595	2211.46	572	721	477.532	452.934	607	744	608.417	2820.68	595	674	584	741
	17682-1	SL002600	CD46	CD46	2092	388	1863.49	321.616	2075	377	1892.44	342.418	2119	403	1844.02	306.194	1955	438	2118	372
	17683-2	SL020090	COMD9	COMMD9	1965	3110	2511.85	1541.94	1915	1467	2544.13	1547.06	2043	4618	2489.86	1539.62	1507	1004	2052	3357
	17685-9	SL005129	Apo A-IV	APOA4	4793	1356	4974.17	1442.37	4779	1360	4931.35	1528.17	4815	1349	5000.16	1385.26	4242	1413	4897	1319
	17686-27	SL008284	TBCB	TBCB	44064	31975	59241.7	26660.3	43835	32307	60072	27591.9	44418	31463	58696.1	26041.9	33671	21138	46032	33276
	17691-1	SL007957	TPP1	TPP1	1184	662	1220.91	294.043	1149	551	1184.66	223.547	1239	801	1244.86	330.334	1433	1543	1137	238
	17692-2	SL006193	BT3A3	BTN3A3	1700	731	1459.1	456.862	1660	774	1428.43	478.926	1762	655	1477.42	440.599	1571	709	1724	733
	17693-2	SL011221	Septin-6	SEPTIN6	1234	473	1369.18	1580.41	1228	429	1374.42	1027.93	1243	533	1366.29	1856.85	1212	355	1238	492
	17694-32	SL010943	PSME2	PSME2	1030	504	2032.8	1063.8	1000	497	1919.65	1003.5	1076	511	2107.46	1096.84	975	567	1040	490
	17696-1	SL004508	TIRP	TICAM2	753	3232	547.96	912.119	797	3968	533.003	824.003	685	1498	558.032	967.261	1165	7514	675	1309
	17697-2	SL021016	OVCA2	OVCA2	4685	3700	6893.07	3433.25	4653	3707	6935.83	3591.46	4734	3690	6863.43	3328.76	3620	2776	4887	3817
	17698-15	SL016498	WBP2	WBP2	700	1564	741.431	4032.04	660	715	874.14	6372.31	762	2333	656.421	709.451	687	1063	703	1642
	17699-43	SL015589	TIMELESS	TIMELESS	304	649	263.268	168.214	310	775	264.084	210.253	295	378	262.806	134.547	337	924	298	582
	17702-53	SL000606	UGT 1A1	UGT1A1	1636	2214	1653.73	3763.51	1633	2075	1806.82	5784.34	1640	2413	1555.27	1295.05	1707	3301	1623	1941
	17703-40	SL013724	GEMI	GMNN	415	315	366.838	216.49	421	391	370.063	220.332	406	126	364.635	214.278	417	243	415	327
	17704-74	SL011275	HS105	HSPH1	834	3283	825.293	1394.66	823	3425	758.773	521.594	851	3051	869.361	1743.07	766	1088	847	3549
	17706-4	SL020934	PPR1A	PPP1R1A	1284	1141	1141.37	1116.31	1320	575	1185.66	1087.89	1228	1675	1111.86	1136.12	1399	2532	1262	579
	17710-40	SL021023	TPD53	TPD52L1	283	863	273.607	392.424	277	678	267.519	322.017	294	1090	277.726	432.973	250	149	290	939
	17711-13	SL020917	VAMP1	VAMP1	1007	3618	1113.79	5228.78	976	3949	1117.81	4779.34	1055	3037	1112.68	5514.79	906	1670	1026	3878
	17712-7	SL013082	IDI1	IDI1	4784	2698	4754.53	2284.36	4626	2449	4687.16	2542.96	5027	3029	4796.2	2099.01	4295	3424	4876	2528
	17721-82	SL004797	GAS7	GAS7	1043	1069	957.766	1071.38	1044	1013	939.128	506.888	1043	1150	970.097	1316.39	1069	978	1038	1085
	17722-5	SL002795	FKBP52 protein	FKBP4	16186	6684	24738.6	7452.01	15940	6612	24016.2	7609.9	16567	6779	25210.5	7315.09	14020	5170	16596	6858
	17724-3	SL006762	WWOX	WWOX	336	944	304.715	437.102	328	854	296.071	317.627	349	1069	310.718	500.606	299	277	343	1022
	17725-37	SL013885	USH1C	USH1C	361	423	334.281	282.017	356	246	340.626	430.76	368	602	330.26	104.938	406	980	352	175
	17726-3	SL016526	SAR1A	SAR1A	3100	3751	6785.07	5587.34	3158	3817	7197.47	5862.64	3009	3647	6519.16	5393.6	1925	2765	3323	3871
	17727-1	SL005062	Securin	PTTG1	588	2019	531.322	3201.24	614	2553	627.579	5081.31	547	547	468.756	416.916	569	673	592	2183
	17728-61	SL008404	CHM2A	CHMP2A	2474	2372	3825.53	2339.85	2491	2406	3920.69	2387.72	2447	2320	3763.99	2309.97	1845	1995	2593	2419
	17729-20	SL014981	UBE2S	UBE2S	597	530	1168.84	1069.81	577	453	1166.24	674.466	627	631	1169.82	1263.58	544	189	607	572
	17734-13	SL010230	a-endosulfine	ENSA	2949	3373	2823.05	1799.5	3001	3744	2857.48	1784.01	2868	2701	2800.27	1811.33	2151	2678	3100	3469
	17735-130	SL020978	GBRAP	GABARAP	1444	370	1578.11	621.189	1451	407	1602.87	643.697	1435	305	1561.4	607.096	1356	316	1461	377
	17736-105	SL020973	APTX	APTX	999	2018	876.368	1019.59	980	1049	897.193	1290.52	1030	2946	862.931	798.202	951	1341	1008	2122
	17737-7	SL011185	IVD	IVD	11101	10054	9625.83	6621.58	10931	10019	9685.46	6518.28	11365	10107	9585.15	6688.96	8710	7333	11554	10430
	17738-7	SL015449	CRNN	CRNN	1667	4953	1407.74	6435.09	1586	3864	1493.97	7889.34	1791	6278	1354.47	5300.24	1609	3674	1677	5161
	17739-1	SL008218	HCDH	HADH	13870	13350	15658.4	11114.8	13792	13549	16020.1	11473.9	13991	13040	15419.2	10876.5	10751	9558	14461	13875
	17742-2	SL008021	RRAS	RRAS	963	893	893.128	536.36	937	322	888.397	244.248	1003	1367	896.319	661.284	902	403	975	957
	17743-14	SL013042	UBE2A	UBE2A	468	220	480.207	422.928	470	202	466.595	95.1987	466	246	489.157	538.517	469	261	468	211
	17744-31	SL016588	RB11A	RAB11A	18256	13326	24523.1	11939.3	18296	13418	25039	12379.8	18193	13187	24186.4	11643.5	14228	8838	19019	13885
	17746-77	SL010882	FIS1	FIS1	1961	599	2040.42	615.21	1954	627	2038.7	702.187	1973	551	2041.21	552.312	1852	454	1982	620
	17747-45	SL007387	TRAF1	TRAF1	2426	838	2490.3	772.596	2420	779	2472.85	755.825	2435	922	2501.58	783.95	2402	871	2430	831
	17748-21	SL008994	QORX	TP53I3	1463	616	2054.05	840.953	1439	624	2002.33	792.722	1499	602	2087.55	870.449	1348	568	1484	622
	17750-8	SL007192	RIR2	RRM2	2191	1008	1643.68	1810.18	2182	954	1630.11	1903.18	2206	1086	1652.42	1752.09	2241	482	2182	1079
	17751-68	SL020925	CRBB1	CRYBB1	364	206	386.677	544.938	362	202	391.96	746.923	367	211	382.844	358.759	330	120	371	218
	17752-24	SL002641	Arginase	ARG2	520	768	486.609	808.788	501	426	489.634	696.618	548	1106	485.077	876.035	491	245	525	831
	17755-5	SL008706	UGDH	UGDH	5848	5201	7623.39	4947.14	5837	5425	7294.32	4856.25	5863	4838	7839.34	5003.49	4372	2934	6127	5483
	17756-69	SL020918	DCTD	DCTD	2402	2272	2242.89	1636.74	2419	2385	2353.32	1918.59	2376	2086	2171.69	1422.88	1883	2005	2501	2307
	17757-86	SL006798	CAB39	CAB39	2025	1731	3152.18	1866.23	2033	1751	3256.84	1948.18	2013	1699	3084.44	1810.47	1566	1364	2112	1779
	17758-79	SL009078	DCXR	DCXR	957	786	1310.66	722.705	930	875	1184.37	728.164	1000	622	1393.52	707.905	957	1380	957	612
	17760-128	SL020928	WDR5	WDR5	1637	825	1706.79	1062.65	1666	1013	1720.39	1237.12	1593	381	1698.07	934.961	1737	588	1619	862
	17761-2	SL011310	NUDT5	NUDT5	1898	519	1615.6	408.194	1873	577	1576.26	423.166	1938	410	1640.93	396.832	1739	680	1929	476
	17764-108	SL007087	RHOC	RHOC	7427	5832	10131.8	5657.17	7307	5653	10241.5	5842.03	7613	6098	10053.8	5528.66	5631	3576	7767	6109
	17765-3	SL020983	SPN1	SNUPN	1855	2346	2459.7	1472.19	1808	1566	2454.7	1495.23	1929	3198	2462.12	1456.72	1432	1060	1936	2509
	17766-5	SL004552	NCF-1	NCF1	524	172	599.751	549.867	517	169	587.668	325.648	534	178	607.474	656.779	476	168	533	172
	17768-50	SL020969	HAOX1	HAO1	997	3426	995.813	2928.62	1022	3862	1006.15	3258.49	960	2612	990.816	2701.37	1082	5397	982	2907
	17769-28	SL013223	PCNP	PCNP	4308	3170	5644.16	2799.5	4294	3189	5742.89	2908.63	4331	3140	5580.51	2728.79	3234	2075	4512	3298
	17770-42	SL020938	EMC8	EMC8	1767	5651	1397.25	2572.95	1537	3495	1407.9	2558.87	2124	7894	1391.69	2589.07	1918	6983	1739	5363
	17771-35	SL020977	RPC9	CRCP	1299	606	1291.66	747.335	1299	551	1337.93	1047.58	1300	683	1261.82	456.869	1321	648	1295	598
	17772-7	SL014594	UBD	UBD	2140	733	2063.08	1006.7	2139	688	2072.74	763.758	2140	798	2057.36	1139.26	2141	410	2139	779
	17773-26	SL013253	SNAG	NAPG	3433	3239	2692.74	1538.17	3429	2992	2747.89	1818.93	3441	3589	2656.25	1325.42	2743	2216	3564	3382
	17774-38	SL013063	SMD3	SNRPD3	378	1457	351.311	452.797	389	1815	355.596	451.932	362	557	348.823	454.575	356	416	383	1579
	17775-8	SL011308	TAGL3	TAGLN3	1127	1768	1347.22	1420.05	1115	1077	1381.85	2094.32	1146	2485	1325.41	697.237	1236	4016	1107	816
	17776-15	SL020962	PECR	PECR	898	1056	838.815	588.596	910	1092	837.194	315.193	879	998	840.279	713.384	842	232	909	1147
	17777-31	SL020957	SDSL	SDSL	1180	2432	1177.4	1050.59	1212	3042	1147.98	1065.71	1131	862	1197.06	1043.09	1198	3280	1177	2236
	17778-19	SL016450	RAB32	RAB32	3984	4987	7758.21	6736.92	4063	5113	8237.07	7172.67	3862	4784	7450.53	6431.44	2555	3340	4255	5197
	17781-191	SL020985	MLP3A	MAP1LC3A	21697	7641	20642.5	5781.06	21604	7302	21140.4	5975.52	21841	8139	20308.8	5632.02	19689	7864	22078	7540
	17782-23	SL020988	THIK	ACAA1	3277	3331	4750.7	3664.64	3369	3801	4638.93	3698.58	3133	2422	4827.97	3648.91	3458	5231	3242	2830
	17783-9	SL020955	MMAB	MMAB	3731	3125	3682.33	2412.41	3641	3055	3742.67	2457.23	3871	3227	3641.33	2380.58	3006	2676	3869	3185
	17784-23	SL013389	GMFB	GMFB	5581	6939	5606.7	4108.55	5387	4777	5644.38	3040.83	5882	9344	5585.92	4682.25	5335	9083	5628	6455
	17785-11	SL008449	RCL	DNPH1	1274	455	1407.28	531.022	1275	459	1416.84	733.328	1272	450	1401.55	341.965	1294	642	1270	410
	17786-5	SL020915	GGPPS	GGPS1	501	613	524.69	298.977	498	622	539.313	383.018	505	601	514.932	228.49	480	265	505	659
	17787-1	SL005677	Enoyl-CoA hydratase	ECHS1	9697	8386	12600.9	9243.2	9654	8307	13130.1	9631.99	9764	8511	12252.2	8958.85	8150	6928	9991	8605
	17789-1	SL008944	NADC	QPRT	291	1019	259.231	266.804	306	1300	252.845	188.982	269	169	263.623	307.531	300	416	290	1096
	17791-25	SL011188	HPCL1	HPCAL1	1655	1489	1944.95	928.603	1670	1624	1960.21	810.925	1632	1252	1935.11	999.774	1798	2247	1628	1295
	17792-158	SL020924	SSDH	ALDH5A1	700	377	674.88	454.544	726	409	685.673	649.279	659	317	668.79	260.117	807	428	680	363
	17793-4	SL020986	DIRA1	DIRAS1	440	1410	401.118	1821.42	469	1787	440.246	2632.58	396	341	375.446	992.585	411	334	446	1531
	17794-6	SL005762	Phosphomannomutase 2	PMM2	7159	6363	9504.71	6336.52	7163	6482	9651.67	6543.71	7153	6177	9404.22	6200.42	5311	4350	7509	6619
	17795-176	SL013520	LSM1	LSM1	1167	3346	1189.45	2972.96	1076	1256	1220.57	2584.23	1308	5106	1170.25	3207.8	857	606	1226	3637
	17796-15	SL009428	IMPA1	IMPA1	4153	7209	3924.2	3920.68	3926	3614	3906.88	4513.21	4504	10588	3933.84	3489.24	3598	2805	4258	7763
[truncated: 2,984 more rows]

## Sheet: Table S2
	Supplementary Table 2 Proteins associated with hip fracture risk in the meta-analysis.
						HUNT				CHS				Meta-analysis
	SeqID	SomaID	Target Name	Entrez Gene Name	Full Name	HR	95% CI low	95% CI high	P value	HR	95% CI low	95% CI high	P value	HR	95% CI low	95% CI high	P value
	2948-58	SL005168	Growth hormone receptor	GHR	Growth hormone receptor	0.685175	0.585555	0.801743	2.39852e-06	0.720409	0.648113	0.80077	1.22e-09	0.709233	0.649662	0.774266	1.64525e-14
	8469-41	SL000466	IGFBP-2	IGFBP2	Insulin-like growth factor-binding protein 2	1.17642	0.998615	1.3859	0.0519652	1.39073	1.24897	1.54858	1.82e-09	1.32243	1.20874	1.44681	1.1035e-09
	2677-1	SL002644	ERBB1	EGFR	Epidermal growth factor receptor	0.752274	0.641707	0.881893	0.000448748	0.770894	0.694712	0.855431	9.52e-07	0.765262	0.701454	0.834873	1.71209e-09
	4374-45	SL003869	MIC-1	GDF15	Growth/differentiation factor 15	1.26605	1.05918	1.51333	0.00955336	1.34721	1.20761	1.50295	9.3e-08	1.32453	1.20659	1.454	3.48395e-09
	11388-75	SL001690	HE4	WFDC2	WAP four-disulfide core domain protein 2	1.36749	1.16018	1.61185	0.00019053	1.28988	1.15661	1.43851	4.77e-06	1.31312	1.19904	1.43805	4.23106e-09
	6927-7	SL017913	NDST1	NDST1	Bifunctional heparan sulfate N-deacetylase/N-sulfotransferase 1	0.814672	0.704791	0.941684	0.00555692	0.794736	0.726134	0.86982	6.1e-07	0.800262	0.741236	0.863988	1.19909e-08
	8969-49	SL018823	CD14	CD14	Monocyte differentiation antigen CD14	1.19611	1.04464	1.36955	0.00953773	1.28859	1.16602	1.42403	6.62e-07	1.25518	1.1582	1.36029	3.02798e-08
	16614-27	SL017248	RSPO1	RSPO1	R-spondin-1	1.11631	0.958655	1.29988	0.156651	1.3049	1.1838	1.43839	8.52e-08	1.24707	1.14884	1.3537	1.32903e-07
	8480-29	SL006527	FBLN3	EFEMP1	EGF-containing fibulin-like extracellular matrix protein 1	1.25858	1.08109	1.46521	0.00302394	1.25269	1.1312	1.38723	1.5e-05	1.25452	1.15263	1.36542	1.54906e-07
	3362-61	SL009400	CRDL1	CHRDL1	Chordin-like protein 1	1.20147	1.00033	1.44305	0.0495906	1.29943	1.16714	1.44672	1.74e-06	1.27365	1.16097	1.39728	3.09036e-07
	9468-8	SL005403	Lectin, mannose-binding 2	LMAN2	Vesicular integral-membrane protein VIP36	1.17542	1.00587	1.37354	0.0419871	1.28416	1.15633	1.42612	2.94e-06	1.24921	1.14514	1.36274	5.33463e-07
	8235-48	SL007079	SCG1	CHGB	Secretogranin-1	1.18394	1.05048	1.33435	0.00565726	1.2299	1.11691	1.35431	2.57e-05	1.2116	1.12401	1.30601	5.34471e-07
	3220-40	SL010378	RET	RET	Proto-oncogene tyrosine-protein kinase receptor Ret	0.739332	0.626559	0.872403	0.000348155	0.821038	0.737736	0.913747	0.000303202	0.796063	0.727658	0.870898	6.50866e-07
	4153-11	SL018548	alpha-1-antichymotrypsin complex	KLK3	Alpha-1-antichymotrypsin complex	1.11919	0.967605	1.29452	0.129392	1.26179	1.14905	1.38558	1.12e-06	1.21828	1.12606	1.31806	8.83122e-07
	7948-129	SL010876	GLTD2	GLTPD2	Glycolipid transfer protein domain-containing protein 2	0.839186	0.722936	0.974129	0.0211927	0.802532	0.726756	0.886208	1.38e-05	0.813601	0.749112	0.883641	9.77844e-07
	4496-60	SL000522	MMP-12	MMP12	Macrophage metalloelastase	1.11016	0.943034	1.30691	0.209331	1.29552	1.16906	1.43566	7.79e-07	1.23997	1.13674	1.35257	1.23527e-06
	9278-9	SL004712	SDF-1	CXCL12	Stromal cell-derived factor 1	1.25717	1.09847	1.4388	0.000886999	1.18823	1.07963	1.30775	0.000420366	1.21091	1.1199	1.30933	1.58407e-06
	7145-1	SL006517	ITIH3	ITIH3	Inter-alpha-trypsin inhibitor heavy chain H3	1.16728	0.994121	1.37059	0.0590232	1.24647	1.13054	1.3743	9.72e-06	1.22459	1.12658	1.33112	1.93161e-06
	6390-18	SL012413	NPS	NPS	Neuropeptide S	0.799001	0.69864	0.913778	0.0010505	0.83715	0.757461	0.925222	0.000496064	0.823323	0.759865	0.89208	2.02777e-06
	4297-62	SL005115	Spondin-1	SPON1	Spondin-1	1.2146	1.04942	1.40577	0.0091376	1.22381	1.10558	1.35468	9.77e-05	1.2208	1.12309	1.32702	2.77e-06
	8484-24	SL000498	Leptin	LEP	Leptin	0.863483	0.732308	1.01816	0.0808156	0.772329	0.689715	0.864839	7.61e-06	0.800434	0.729156	0.878678	2.89634e-06
	9359-9	SL008677	EGFL9	DLK2	Protein delta homolog 2	1.06938	0.922936	1.23906	0.372005	1.27621	1.15663	1.40815	1.18e-06	1.20844	1.11352	1.31146	5.73068e-06
	2836-68	SL000695	Lipocalin 2	LCN2	Neutrophil gelatinase-associated lipocalin	1.17766	1.03693	1.3375	0.0117845	1.15807	1.07206	1.25098	0.000193464	1.16331	1.08902	1.24266	7.02027e-06
	The association between aptamers and fracture risk were determined by Cox regression in the two cohorts separatly before combining the results using fixed effects inverse-variant weighted meta-analysis. A Bonferroni P value threshold of 0.05/4979 = 1x 10-5 is used. HR = hazard ratio, CI = confidence interval.

## Sheet: Table S3
		Supplementary Table 3 Precisions of the SomaScan assays used to measure the 23 proteins identified to be associated with hip fracture risk in the present study.
					CV
		SeqID	SomaID	Entrez Gene Name	Intra	Inter
		2948-58	SL005168	GHR	0.019	0.019
		8469-41	SL000466	IGFBP2	0.019	0.024
		2677-1	SL002644	EGFR	0.028	0.016
		4374-45	SL003869	GDF15	0.079	0.044
		11388-75	SL001690	WFDC2	0.05	0.04
		6927-7	SL017913	NDST1	0.016	0.012
		8969-49	SL018823	CD14	0.063	0.084
		16614-27	SL017248	RSPO1	0.037	0.029
		8480-29	SL006527	EFEMP1	0.103	0.062
		3362-61	SL009400	CHRDL1	0.032	0.03
		9468-8	SL005403	LMAN2	0.091	0.045
		8235-48	SL007079	CHGB	0.031	0.028
		3220-40	SL010378	RET	0.031	0.022
		4153-11	SL018548	KLK3|SERPINA3	0.048	0.032
		7948-129	SL010876	GLTPD2	0.033	0.027
		4496-60	SL000522	MMP12	0.026	0.032
		3516-60	SL004712	CXCL12	0.053	0.047
		7145-1	SL006517	ITIH3	0.092	0.072
		6390-18	SL012413	NPS	0.037	0.019
		4297-62	SL005115	SPON1	0.024	0.02
		8484-24	SL000498	LEP	0.059	0.057
		9359-9	SL008677	DLK2	0.031	0.033
		2836-68	SL000695	LCN2	0.517	0.341
		CV = coefficient of variation, Intra = intra-assay CV, Inter = inter-assay CV.

## Sheet: Table S4
	Supplementary Table 4 Sex-stratified association with hip fracture risk for the top 23 significant proteins.
					Women												Men
					HUNT				CHS				Meta-analysis				HUNT				CHS				Meta-analysis				Sex difference
	SeqID	SomaID	Target Name	Entrez Gene Name	HR	95% CI low	95% CI high	P value	HR	95% CI low	95% CI high	P value	HR	95% CI low	95% CI high	P value	HR	95% CI low	95% CI high	P value	HR	95% CI low	95% CI high	P value	HR	95% CI low	95% CI high	P value	Z	P value
	2948-58	SL005168	Growth hormone receptor	GHR	0.688426	0.56768	0.834855	0.000147968	0.761507	0.675604	0.858334	8.14e-06	0.740439	0.66884	0.819702	6.9671e-09	0.701442	0.545602	0.901794	0.0056681	0.670286	0.558024	0.805132	1.89e-05	0.680948	0.587223	0.789633	3.6539e-07	-0.91384	0.360801
	8469-41	SL000466	IGFBP-2	IGFBP2	1.18084	0.963794	1.44677	0.108688	1.31309	1.15837	1.48847	2.06e-05	1.27519	1.14616	1.41875	7.95786e-06	1.14757	0.876925	1.50175	0.315859	1.59154	1.29888	1.95013	7.38e-06	1.41322	1.2017	1.66197	2.90029e-05	1.03792	0.299306
	2677-1	SL002644	ERBB1	EGFR	0.778308	0.634315	0.954987	0.0163386	0.770767	0.681895	0.871222	3.11e-05	0.77275	0.695653	0.858393	1.52892e-06	0.71748	0.560616	0.918234	0.00834695	0.761347	0.626906	0.924618	0.00594803	0.744246	0.63889	0.866976	0.000148884	-0.397488	0.691007
	4374-45	SL003869	MIC-1	GDF15	1.25407	1.00205	1.56946	0.0479392	1.27832	1.12882	1.44763	0.000109077	1.27258	1.14141	1.41882	1.40421e-05	1.26478	0.949054	1.68554	0.108905	1.45999	1.19642	1.78162	0.000194946	1.39353	1.1832	1.64126	7.03603e-05	0.905727	0.36508
	11388-75	SL001690	HE4	WFDC2	1.33745	1.09411	1.63491	0.00454188	1.1744	1.03692	1.33011	0.0113809	1.21756	1.09531	1.35346	0.000266083	1.38967	1.04738	1.84383	0.0225567	1.60444	1.30563	1.97164	6.92e-06	1.52642	1.29223	1.80304	6.45752e-07	2.24554	0.0247332
	6927-7	SL017913	NDST1	NDST1	0.922262	0.758729	1.12104	0.416428	0.832057	0.745302	0.928911	0.00106555	0.852992	0.774988	0.938848	0.00115559	0.679446	0.551	0.837835	0.000300373	0.708449	0.60628	0.827837	1.44e-05	0.69799	0.615977	0.790923	1.72071e-08	-2.49492	0.0125985
	8969-49	SL018823	CD14	CD14	1.1325	0.947449	1.35368	0.171644	1.22617	1.08906	1.38054	0.000751038	1.19667	1.08414	1.32088	0.000365991	1.27284	1.04857	1.54507	0.0147018	1.4703	1.22268	1.76806	4.19e-05	1.37292	1.20122	1.56916	3.32503e-06	1.62091	0.105038
	16614-27	SL017248	RSPO1	RSPO1	1.21042	1.01273	1.4467	0.0358097	1.23835	1.09653	1.39851	0.000571186	1.22941	1.11188	1.35936	5.60735e-05	0.952172	0.714965	1.26808	0.737423	1.42383	1.21584	1.6674	1.16e-05	1.29641	1.12896	1.48869	0.000234139	0.608373	0.54294
	8480-29	SL006527	FBLN3	EFEMP1	1.13821	0.918239	1.41088	0.237396	1.23225	1.09431	1.38758	0.000565062	1.20957	1.0902	1.342	0.00033182	1.37853	1.14081	1.66578	0.000886673	1.2977	1.06484	1.58149	0.00980441	1.33928	1.16811	1.53553	2.82311e-05	1.16264	0.244977
	3362-61	SL009400	CRDL1	CHRDL1	1.16504	0.921185	1.47345	0.20236	1.19258	1.05044	1.35395	0.00652797	1.1863	1.06097	1.32642	0.00270823	1.24428	0.941719	1.64405	0.124157	1.59689	1.31529	1.93879	2.26e-06	1.47195	1.2553	1.72598	1.94306e-06	2.17464	0.0296571
	9468-8	SL005403	Lectin, mannose-binding 2	LMAN2	1.11634	0.913218	1.36465	0.282795	1.21269	1.07427	1.36895	0.00181786	1.18618	1.06926	1.31589	0.00126009	1.2662	0.982442	1.63191	0.0682778	1.44666	1.19282	1.75451	0.000175983	1.37774	1.18159	1.60644	4.32229e-05	1.58304	0.113411
	8235-48	SL007079	SCG1	CHGB	1.10894	0.947849	1.29741	0.196635	1.15052	1.02613	1.28998	0.0163087	1.13592	1.0356	1.24595	0.00690107	1.31437	1.08532	1.59175	0.0051415	1.42256	1.1932	1.69599	8.52e-05	1.372	1.20535	1.5617	1.69584e-06	2.32596	0.0200208
	3220-40	SL010378	RET	RET	0.671395	0.535142	0.842339	0.000576239	0.81115	0.712138	0.923927	0.00162568	0.774021	0.691382	0.866538	8.71918e-06	0.840861	0.652255	1.08401	0.181047	0.816532	0.670118	0.994935	0.0443929	0.825622	0.706392	0.964976	0.016039	0.656956	0.511209
	4153-11	SL018548	alpha-1-antichymotrypsin complex	KLK3	1.05871	0.876381	1.27896	0.55412	1.24337	1.11408	1.38767	0.000100912	1.19394	1.0858	1.31285	0.000252827	1.19248	0.953156	1.49191	0.123503	1.29592	1.08912	1.54198	0.00347258	1.25603	1.09484	1.44094	0.00114154	0.595117	0.551765
	7948-129	SL010876	GLTD2	GLTPD2	0.845935	0.701661	1.01987	0.0794768	0.853886	0.76324	0.955297	0.00580275	0.851773	0.773631	0.937808	0.00108355	0.841352	0.669641	1.05709	0.138005	0.693833	0.581163	0.828346	5.28e-05	0.745996	0.648554	0.858077	4.07398e-05	-1.53007	0.125999
	4496-60	SL000522	MMP-12	MMP12	0.996545	0.815032	1.21848	0.973083	1.21802	1.08122	1.37213	0.001176	1.15613	1.0435	1.28091	0.00553363	1.29231	0.995029	1.6784	0.0545257	1.47092	1.21738	1.77726	6.39e-05	1.4069	1.20699	1.63992	1.26572e-05	2.08692	0.0368949
	9278-9	SL004712	SDF-1	CXCL12	1.29259	1.09255	1.52925	0.00277265	1.12867	1.00779	1.26405	0.0362397	1.17748	1.0719	1.29346	0.000653081	1.19144	0.951665	1.49162	0.126547	1.3936	1.16084	1.67303	0.00037144	1.3093	1.13623	1.50873	0.000194851	1.22288	0.221376
	7145-1	SL006517	ITIH3	ITIH3	1.12185	0.925144	1.36039	0.24241	1.21555	1.08225	1.36527	0.000988293	1.18986	1.07718	1.31433	0.000615685	1.22284	0.945106	1.58219	0.125897	1.34166	1.12011	1.60704	0.00141386	1.30132	1.1225	1.50863	0.000478885	0.985003	0.324622
	6390-18	SL012413	NPS	NPS	0.819933	0.686181	0.979755	0.028881	0.860853	0.768265	0.9646	0.0098568	0.848784	0.771178	0.9342	0.000804309	0.767405	0.623977	0.943803	0.0121451	0.791711	0.65983	0.949951	0.0119947	0.781001	0.681183	0.895445	0.000395766	-0.976741	0.328697
	4297-62	SL005115	Spondin-1	SPON1	1.36016	1.12485	1.64469	0.00150381	1.20793	1.07081	1.36261	0.00212005	1.24978	1.12887	1.38364	1.74695e-05	1.03508	0.821569	1.30407	0.769899	1.28562	1.05943	1.5601	0.0109359	1.1757	1.01361	1.3637	0.0324671	-0.665787	0.505547
	8484-24	SL000498	Leptin	LEP	0.851448	0.715363	1.01342	0.0703015	0.781108	0.699168	0.872651	1.25e-05	0.800764	0.729289	0.879244	3.19559e-06	0.926461	0.742412	1.15614	0.499043	0.888574	0.746263	1.05802	0.184633	0.902904	0.787239	1.03556	0.14419	1.41802	0.156184
	9359-9	SL008677	EGFL9	DLK2	1.06412	0.884828	1.27975	0.50912	1.2127	1.08275	1.35825	0.000853389	1.17005	1.06233	1.28869	0.00143695	1.06598	0.835598	1.35989	0.607032	1.37421	1.15667	1.63265	0.000299864	1.26254	1.09686	1.45323	0.00116116	0.873893	0.382177
	2836-68	SL000695	Lipocalin 2	LCN2	1.18774	1.00224	1.40757	0.0470504	1.17475	1.05439	1.30887	0.00349815	1.17848	1.07577	1.291	0.000415836	1.16119	0.955842	1.41065	0.132289	1.14951	1.01762	1.2985	0.0250355	1.15279	1.03966	1.27823	0.00697491	-0.313595	0.753828
	HR = hazard ratio, CI=confidence interval. The z-score and P value for the sex difference are listed to the right. P < 0.05/23 = 2.1 x 10-3 is required for significant sex difference.

## Sheet: Table S5
	Supplementary Table 5 Associations for the 23 identified proteins with hip fracture risk, limiting the follow-up time to 10 years.
					10 year follow-up												Full follow-up
					HUNT				CHS				Meta-analysis				HUNT				CHS				Meta-analysis
	SeqID	SomaID	Target Name	Entrez Gene Name	HR	95% CI low	95% CI high	P value	HR	95% CI low	95% CI high	P value	HR	95% CI low	95% CI high	P value	HR	95% CI low	95% CI high	P value	HR	95% CI low	95% CI high	P value	HR	95% CI low	95% CI high	P value
	2948-58	SL005168	Growth hormone receptor	GHR	0.6727	0.556763	0.812779	3.99228e-05	0.637482	0.549635	0.73937	2.65579e-09	0.650663	0.578997	0.731199	5.26384e-13	0.685175	0.585555	0.801743	2.39852e-06	0.720409	0.648113	0.80077	1.22e-09	0.709233	0.649662	0.774266	1.64525e-14
	8469-41	SL000466	IGFBP-2	IGFBP2	1.11117	0.911321	1.35485	0.297384	1.54236	1.31993	1.80227	4.94012e-08	1.36098	1.2041	1.5383	8.12328e-07	1.17642	0.998615	1.3859	0.0519652	1.39073	1.24897	1.54858	1.82e-09	1.32243	1.20874	1.44681	1.1035e-09
	2677-1	SL002644	ERBB1	EGFR	0.739382	0.611974	0.893315	0.00175297	0.749576	0.6498	0.864671	7.64803e-05	0.745857	0.665507	0.835907	4.60566e-07	0.752274	0.641707	0.881893	0.000448748	0.770894	0.694712	0.855431	9.52e-07	0.765262	0.701454	0.834873	1.71209e-09
	4374-45	SL003869	MIC-1	GDF15	1.09009	0.880666	1.34932	0.428057	1.37625	1.18449	1.59906	3.02421e-05	1.27407	1.12692	1.44044	0.000109681	1.26605	1.05918	1.51333	0.00955336	1.34721	1.20761	1.50295	9.3e-08	1.32453	1.20659	1.454	3.48395e-09
	11388-75	SL001690	HE4	WFDC2	1.27458	1.045	1.55459	0.0166473	1.41571	1.22443	1.63688	2.68023e-06	1.36488	1.21394	1.53458	1.9664e-07	1.36749	1.16018	1.61185	0.00019053	1.28988	1.15661	1.43851	4.77e-06	1.31312	1.19904	1.43805	4.23106e-09
	6927-7	SL017913	NDST1	NDST1	0.827126	0.694811	0.984638	0.0328369	0.800994	0.708316	0.905799	0.000404659	0.809584	0.73219	0.895158	3.78191e-05	0.814672	0.704791	0.941684	0.00555692	0.794736	0.726134	0.86982	6.1e-07	0.800262	0.741236	0.863988	1.19909e-08
	8969-49	SL018823	CD14	CD14	1.12735	0.954463	1.33156	0.158162	1.31192	1.14326	1.50547	0.000110199	1.23361	1.10947	1.37165	0.000104592	1.19611	1.04464	1.36955	0.00953773	1.28859	1.16602	1.42403	6.62e-07	1.25518	1.1582	1.36029	3.02798e-08
	16614-27	SL017248	RSPO1	RSPO1	1.10832	0.927386	1.32457	0.258053	1.44343	1.26559	1.64625	4.46762e-08	1.31512	1.18308	1.46189	3.88807e-07	1.11631	0.958655	1.29988	0.156651	1.3049	1.1838	1.43839	8.52e-08	1.24707	1.14884	1.3537	1.32903e-07
	8480-29	SL006527	FBLN3	EFEMP1	1.20505	1.00341	1.44721	0.0458848	1.22436	1.06254	1.41082	0.00513082	1.21709	1.08803	1.36145	0.000592159	1.25858	1.08109	1.46521	0.00302394	1.25269	1.1312	1.38723	1.5e-05	1.25452	1.15263	1.36542	1.54906e-07
	3362-61	SL009400	CRDL1	CHRDL1	1.22093	0.981879	1.51818	0.0725729	1.39896	1.20753	1.62073	7.75485e-06	1.34057	1.18667	1.51443	2.46741e-06	1.20147	1.00033	1.44305	0.0495906	1.29943	1.16714	1.44672	1.74e-06	1.27365	1.16097	1.39728	3.09036e-07
	9468-8	SL005403	Lectin, mannose-binding 2	LMAN2	1.03986	0.860207	1.25702	0.686305	1.2796	1.11277	1.47144	0.00054177	1.18956	1.06301	1.33117	0.00248826	1.17542	1.00587	1.37354	0.0419871	1.28416	1.15633	1.42612	2.94e-06	1.24921	1.14514	1.36274	5.33463e-07
	8235-48	SL007079	SCG1	CHGB	1.19066	1.02927	1.37735	0.018862	1.25622	1.10212	1.43188	0.00063522	1.2265	1.11273	1.3519	3.94805e-05	1.18394	1.05048	1.33435	0.00565726	1.2299	1.11691	1.35431	2.57e-05	1.2116	1.12401	1.30601	5.34471e-07
	3220-40	SL010378	RET	RET	0.785096	0.644066	0.957008	0.0166211	0.753486	0.64084	0.885934	0.000612665	0.765999	0.675755	0.868295	3.07016e-05	0.739332	0.626559	0.872403	0.000348155	0.821038	0.737736	0.913747	0.000303202	0.796063	0.727658	0.870898	6.50866e-07
	4153-11	SL018548	alpha-1-antichymotrypsin complex	KLK3	1.08457	0.908737	1.29442	0.368349	1.37335	1.20836	1.56086	1.18337e-06	1.26634	1.14161	1.40469	8.06627e-06	1.11919	0.967605	1.29452	0.129392	1.26179	1.14905	1.38558	1.12e-06	1.21828	1.12606	1.31806	8.83122e-07
	7948-129	SL010876	GLTD2	GLTPD2	0.880606	0.734897	1.05521	0.168287	0.771871	0.670189	0.88898	0.000327066	0.811387	0.725901	0.90694	0.00023354	0.839186	0.722936	0.974129	0.0211927	0.802532	0.726756	0.886208	1.38e-05	0.813601	0.749112	0.883641	9.77844e-07
	4496-60	SL000522	MMP-12	MMP12	1.14431	0.941365	1.39102	0.175938	1.31683	1.14557	1.51368	0.00010795	1.25589	1.12125	1.4067	8.21943e-05	1.11016	0.943034	1.30691	0.209331	1.29552	1.16906	1.43566	7.79e-07	1.23997	1.13674	1.35257	1.23527e-06
	9278-9	SL004712	SDF-1	CXCL12	1.19183	1.01068	1.40545	0.0369492	1.22371	1.07298	1.3956	0.00260918	1.21122	1.09292	1.34233	0.000257739	1.25717	1.09847	1.4388	0.000886999	1.18823	1.07963	1.30775	0.000420366	1.21091	1.1199	1.30933	1.58407e-06
	7145-1	SL006517	ITIH3	ITIH3	1.08277	0.892609	1.31344	0.41965	1.33569	1.15727	1.54161	7.59879e-05	1.23968	1.10487	1.39093	0.000254224	1.16728	0.994121	1.37059	0.0590232	1.24647	1.13054	1.3743	9.72e-06	1.22459	1.12658	1.33112	1.93161e-06
	6390-18	SL012413	NPS	NPS	0.848257	0.720003	0.999357	0.0491032	0.841177	0.733377	0.964824	0.0134441	0.844085	0.759808	0.937709	0.00158626	0.799001	0.69864	0.913778	0.0010505	0.83715	0.757461	0.925222	0.000496064	0.823323	0.759865	0.89208	2.02777e-06
	4297-62	SL005115	Spondin-1	SPON1	1.24183	1.04501	1.47572	0.0138896	1.22969	1.06733	1.41674	0.00421021	1.23456	1.10656	1.37737	0.000161296	1.2146	1.04942	1.40577	0.0091376	1.22381	1.10558	1.35468	9.77e-05	1.2208	1.12309	1.32702	2.77e-06
	8484-24	SL000498	Leptin	LEP	0.861604	0.705707	1.05194	0.143536	0.710804	0.611054	0.826839	9.65992e-06	0.762464	0.675887	0.860132	1.03308e-05	0.863483	0.732308	1.01816	0.0808156	0.772329	0.689715	0.864839	7.61e-06	0.800434	0.729156	0.878678	2.89634e-06
	9359-9	SL008677	EGFL9	DLK2	0.968238	0.80715	1.16147	0.728089	1.32516	1.17254	1.49765	6.49381e-06	1.2018	1.08576	1.33024	0.000387802	1.06938	0.922936	1.23906	0.372005	1.27621	1.15663	1.40815	1.18e-06	1.20844	1.11352	1.31146	5.73068e-06
	2836-68	SL000695	Lipocalin 2	LCN2	1.11599	0.94604	1.31648	0.192939	1.10009	0.968063	1.25012	0.14363	1.10602	0.999656	1.2237	0.0507798	1.17766	1.03693	1.3375	0.0117845	1.15807	1.07206	1.25098	0.000193464	1.16331	1.08902	1.24266	7.02027e-06
	HR = hazard ratio. CI=confidence interval.

## Sheet: Table S6
	Supplementary Table 6 Look-up of proteins statistically significantly associated with incident hip fractures in Nielson et al1.
					MrOS1		HUNT/CHS
					(129 Hip fractures)		(643 Hip fractures)
	SeqID	Target.Name	Gene	Full.Name	HR	P value	HR [95% CI]	P value
	8969-49	CD14	CD14	Monocyte differentiation antigen CD141	1.33	0.01	1.26 [1.16, 1.36]	3.02798e-08
	8958-51	CHL1	CHL1	Neural cell adhesion molecule L1-like protein1	1.41	0.001	1.16 [1.07, 1.25]	0.000172865
	2888-49	C7	C7	Complement component C71	1.29	0.01	1.01 [0.93, 1.09]	0.885351
	3708-62	a2-Macroglobulin	A2M	Alpha-2-macroglobulin1	1.29	0.01	0.96 [0.89, 1.04]	0.349614
	-	FCGBP	FCGBP	IgGFc-binding protein1	1.34	0.002	NA	NA
	HR = Hazard ratio expressed per standard deviation (SD) increase in protein levels, NA = not available.
	1. Nielson et al JBMR 2017; PMID: 27476799.

## Sheet: Table S7
	Supplementary Table 7 Validation of the SomaScan assays with alternative protein analysis methods for the 23 identified proteins associated with hip fractures.
		Correlation (r) between SomaScan and Olink analyzed circulating proteins					Qualitative MS evalaution	Evidence from cis -pQTL
		deCODE1	the Jackson Heart Study2	Fenland3	Whitehall II4	Mean correlation	AGES5	AGES5
	GHR					NA		Yes
	IGFBP2			0.916		0.916	Yes
	EGFR			0.558		0.558	Yes
	GDF15		0.82	0.793	0.84	0.817667		Yes
	WFDC2			0.792	0.85	0.821	Yes	Yes
	NDST1					NA		Yes
	CD14					NA	Yes	Yes
	RSPO1			0.71		0.71
	EFEMP1	0.82		0.539		0.6795		Yes
	CHRDL1				0.57	0.57	Yes
	LMAN2					NA		Yes
	CHGB					NA	Yes
	RET		0.74	0.85		0.795		Yes
	KLK3|SERPINA3					NA
	GLTPD2					NA		Yes
	MMP12		0.85	0.897		0.8735		Yes
	CXCL12					NA	Yes	Yes
	ITIH3					NA	Yes	Yes
	NPS					NA
	SPON1		0.72	0.722		0.721		Yes
	LEP			0.984		0.984	Yes
	DLK2					NA		Yes
	LCN2	0.82	0.8	0.546		0.722
	We aimed to validate the protein analyses for the 23 proteins that were most statistically significantly associated with an increased or decreased risk of hip fractures in the present study. First, we searched for studies in which the same patient blood samples were analysed using both the SomaScan platform and an antibody-based proteomics platform. Only studies with more than 150 patient samples…
	NA = not available, MS = mass spectrometry
	1) Ferkingstad E et al., Nat Genet. 2021. PMID: 34857953.
	2) Katz DH et al., Circulation. 2022. PMID: 34814699.
	3) Pietzner M et al., Nat Commun. 2021. PMID: 34819519.
	4) Lindbohm JV et al., Alzheimers Dement. 2022. PMID: 34338426.
	5) Emilsson V et al., Science. 2018. PMID: 30072576.

## Sheet: Table S8
	Supplementary Table 8 Associations with hip fracture risk for proteins passing FDR 10 % and their involvement in the three main identified IPA pathways.
								Meta-analysis				IPA pathways
	SeqID	SomaID	Target Name	Full Name	UniProt ID	Entrez Gene ID	Entrez Gene Name	HR	95% CI low	95% CI high	P value	LXR/RXR activation	Coagulation system	Acute phase response signaling
	2948-58	SL005168	Growth hormone receptor	Growth hormone receptor	P10912	2690	GHR	0.709233	0.649662	0.774266	1.65e-14
	8469-41	SL000466	IGFBP-2	Insulin-like growth factor-binding protein 2	P18065	3485	IGFBP2	1.32243	1.20874	1.44681	1.1e-09
	2677-1	SL002644	ERBB1	Epidermal growth factor receptor	P00533	1956	EGFR	0.765262	0.701454	0.834873	1.71e-09
	4374-45	SL003869	MIC-1	Growth/differentiation factor 15	Q99988	9518	GDF15	1.32453	1.20659	1.454	3.48e-09
	11388-75	SL001690	HE4	WAP four-disulfide core domain protein 2	Q14508	10406	WFDC2	1.31312	1.19904	1.43805	4.23e-09
	6927-7	SL017913	NDST1	Bifunctional heparan sulfate N-deacetylase/N-sulfotransferase 1	P52848	3340	NDST1	0.800262	0.741236	0.863988	1.2e-08
	8969-49	SL018823	CD14	Monocyte differentiation antigen CD14	P08571	929	CD14	1.25518	1.1582	1.36029	3.03e-08	X
	16614-27	SL017248	RSPO1	R-spondin-1	Q2MKA7	284654	RSPO1	1.24707	1.14884	1.3537	1.33e-07
	8480-29	SL006527	FBLN3	EGF-containing fibulin-like extracellular matrix protein 1	Q12805	2202	EFEMP1	1.25452	1.15263	1.36542	1.55e-07
	3362-61	SL009400	CRDL1	Chordin-like protein 1	Q9BU40	91851	CHRDL1	1.27365	1.16097	1.39728	3.09e-07
	9468-8	SL005403	Lectin, mannose-binding 2	Vesicular integral-membrane protein VIP36	Q12907	10960	LMAN2	1.24921	1.14514	1.36274	5.33e-07
	8235-48	SL007079	SCG1	Secretogranin-1	P05060	1114	CHGB	1.2116	1.12401	1.30601	5.34e-07
	3220-40	SL010378	RET	Proto-oncogene tyrosine-protein kinase receptor Ret	P07949	5979	RET	0.796063	0.727658	0.870898	6.51e-07
	4153-11	SL018548	alpha-1-antichymotrypsin complex	Alpha-1-antichymotrypsin complex	P01011	354|12	KLK3|SERPINA3	1.21828	1.12606	1.31806	8.83e-07			X
	7948-129	SL010876	GLTD2	Glycolipid transfer protein domain-containing protein 2	A6NH11		GLTPD2	0.813601	0.749112	0.883641	9.78e-07
	4496-60	SL000522	MMP-12	Macrophage metalloelastase	P39900	4321	MMP12	1.23997	1.13674	1.35257	1.24e-06
	9278-9	SL004712	SDF-1	Stromal cell-derived factor 1	P48061	6387	CXCL12	1.21091	1.1199	1.30933	1.58e-06
	7145-1	SL006517	ITIH3	Inter-alpha-trypsin inhibitor heavy chain H3	Q06033	3699	ITIH3	1.22459	1.12658	1.33112	1.93e-06			X
	6390-18	SL012413	NPS	Neuropeptide S	P0C0P6	594857	NPS	0.823323	0.759865	0.89208	2.03e-06
	4297-62	SL005115	Spondin-1	Spondin-1	Q9HCB6	10418	SPON1	1.2208	1.12309	1.32702	2.77e-06
	8484-24	SL000498	Leptin	Leptin	P41159	3952	LEP	0.800434	0.729156	0.878678	2.9e-06
	9359-9	SL008677	EGFL9	Protein delta homolog 2	Q6UY11	65989	DLK2	1.20844	1.11352	1.31146	5.73e-06
	2836-68	SL000695	Lipocalin 2	Neutrophil gelatinase-associated lipocalin	P80188	3934	LCN2	1.16331	1.08902	1.24266	7.02e-06
	2643-57	SL004183	P-Cadherin	Cadherin-3	P22223	1001	CDH3	0.832684	0.768292	0.902474	8.24e-06
	9876-20	SL004727	aldolase C	Fructose-bisphosphate aldolase C	P09972	230	ALDOC	0.818009	0.746309	0.896597	1.77e-05
	4834-61	SL002654	Epithelial cell kinase	Ephrin type-A receptor 2	P29317	1969	EPHA2	1.2026	1.10539	1.30836	1.79e-05
	3449-58	SL004876	Kallistatin	Kallistatin	P29622	5267	SERPINA4	0.847447	0.785644	0.914113	1.83e-05
	3060-43	SL000325	C9	Complement component C9	P02748	735	C9	1.21471	1.11117	1.32789	1.88e-05	X		X
	3485-28	SL000283	b2-Microglobulin	Beta-2-microglobulin	P61769	567	B2M	1.1998	1.10332	1.30471	2.05e-05
	11102-22	SL012561	REG4	Regenerating islet-derived protein 4	Q9BYZ8	83998	REG4	1.18937	1.09742	1.28902	2.4e-05
	4920-10	SL000510	Lysozyme	Lysozyme C	P61626	4069	LYZ	1.17927	1.09202	1.27349	2.61e-05	X
	9021-1	SL010386	TIM-1	Hepatitis A virus cellular receptor 1	Q96D42	26762	HAVCR1	1.16301	1.08371	1.24811	2.77e-05
	12549-33	SL014636	PTGD2	Hematopoietic prostaglandin D synthase	O60760	27306	HPGDS	0.842598	0.777541	0.913098	2.95e-05
	12370-30	SL006348	Apo F	Apolipoprotein F	Q13790	319	APOF	1.20925	1.10494	1.3234	3.65e-05	X
	3580-25	SL000249	a1-Antitrypsin	Alpha-1-antitrypsin	P01009	5265	SERPINA1	1.18758	1.09419	1.28894	3.89e-05	X	X	X
	6304-8	SL012815	C1QT1	Complement C1q tumor necrosis factor-related protein 1	Q9BXJ1	114897	C1QTNF1	1.16424	1.08272	1.25191	4.03e-05
	9312-8	SL005396	AZGP1	Zinc-alpha-2-glycoprotein	P25311	563	AZGP1	1.19598	1.09659	1.30439	5.28e-05
	15640-54	SL008169	TAGL	Transgelin	Q01995	6876	TAGLN	1.20548	1.10053	1.32043	5.78e-05
	13098-93	SL003320	VEGF-D	Vascular endothelial growth factor D	O43915	2277	VEGFD	1.18812	1.09201	1.29268	6.2e-05
	3322-52	SL010464	LRIG3	Leucine-rich repeats and immunoglobulin-like domains protein 3	Q6UXM1	121227	LRIG3	0.859698	0.797879	0.926307	7.17e-05
	6941-11	SL012704	SUMF1	Sulfatase-modifying factor 1	Q8NBK3	285362	SUMF1	1.16736	1.08034	1.26139	9.03e-05
	4152-58	SL000545	Prekallikrein	Plasma kallikrein	P03952	3818	KLKB1	0.852108	0.786129	0.923626	9.94e-05		X	X
	16785-45	SL004530	HD-5	Defensin-5	Q01523	1670	DEFA5	1.1702	1.08023	1.26766	0.00011768
	4874-3	SL000003	Angiogenin	Angiogenin	P03950	283	ANG	1.17499	1.0824	1.2755	0.0001177
	13095-51	SL005357	PSP	Lithostathine-1-alpha	P05451	5967	REG1A	1.16302	1.07644	1.25657	0.00013019
	16908-5	SL010377	OMGP	Oligodendrocyte-myelin glycoprotein	P23515	4974	OMG	0.855285	0.789336	0.926745	0.00013441
	17685-9	SL005129	Apo A-IV	Apolipoprotein A-IV	P06727	337	APOA4	1.1737	1.08085	1.27453	0.00013954	X
	4842-62	SL000070	Glypican 3	Glypican-3	P51654	2719	GPC3	0.834061	0.7597	0.915701	0.00013988
	5029-3	SL006528	SEPR	Prolyl endopeptidase FAP	Q12884	2191	FAP	0.849385	0.780582	0.924252	0.00015206
	9348-1	SL010648	C1RL1	Complement C1r subcomponent-like protein	Q9NZP8	51279	C1RL	1.16896	1.07791	1.26771	0.00016117
	8958-51	SL008936	CHL1	Neural cell adhesion molecule L1-like protein	O00533	10752	CHL1	1.15851	1.07288	1.25097	0.00017287
	18185-118	SL008853	ALDOB	Fructose-bisphosphate aldolase B	P05062	229	ALDOB	0.845552	0.774281	0.923383	0.00018826
	9171-11	SL016969	CSRP3	Cysteine and glycine-rich protein 3	P50461	8048	CSRP3	1.1528	1.06894	1.24323	0.00022406
	5456-59	SL006694	CNDP1	Beta-Ala-His dipeptidase	Q96KN2	84735	CNDP1	0.864571	0.799914	0.934453	0.00024303
	9234-8	SL009021	TWSG1	Twisted gastrulation protein homolog 1	Q9GZX9	57045	TWSG1	1.1741	1.07761	1.27923	0.0002442
	9266-1	SL004968	sTREM-1	Triggering receptor expressed on myeloid cells 1	Q9NP99	54210	TREM1	1.17391	1.07749	1.27896	0.00024555
	3175-51	SL006610	ATS13	A disintegrin and metalloproteinase with thrombospondin motifs 13	Q76LX8	11093	ADAMTS13	0.869553	0.80665	0.93736	0.00026377
	4157-2	SL000586	Thrombin	Thrombin	P00734	2147	F2	0.857634	0.789109	0.93211	0.00030063		X	X
	5644-60	SL007198	RNAS4	Ribonuclease 4	P34096	6038	RNASE4	1.16493	1.07208	1.26582	0.00031519
	3059-50	SL004327	BAFF	Tumor necrosis factor ligand superfamily member 13B	Q9Y275	10673	TNFSF13B	1.14445	1.06341	1.23166	0.00031716
	6252-62	SL006092	Secretoglobin family 3A member 1	Secretoglobin family 3A member 1	Q96QR1	92304	SCGB3A1	1.16416	1.07158	1.26473	0.00032401
	15522-2	SL008305	GAPR1	Golgi-associated plant pathogenesis-related protein 1	Q9H4G4	152007	GLIPR2	0.866902	0.801742	0.937358	0.00034012
	3152-57	SL001800	TNF sR-II	Tumor necrosis factor receptor superfamily member 1B	P20333	7133	TNFRSF1B	1.15096	1.06565	1.24309	0.00034558	X		X
	15321-8	SL019971	CPLX2	Complexin-2	Q6PUV4	10814	CPLX2	1.14981	1.06469	1.24175	0.00037467
	15304-1	SL002648	PAP1	Regenerating islet-derived protein 3-alpha	Q06141	5068	REG3A	1.15478	1.06661	1.25024	0.00038337
	3516-60	SL004712	SDF-1	Stromal cell-derived factor 1	P48061	6387	CXCL12	1.15886	1.068	1.25746	0.00040127
	8368-102	SL001800	TNF sR-II	Tumor necrosis factor receptor superfamily member 1B	P20333	7133	TNFRSF1B	1.15602	1.06676	1.25275	0.00040559	(X)		(X)
	7251-64	SL012818	C1QT3	Complement C1q tumor necrosis factor-related protein 3	Q9BXJ4	114899	C1QTNF3	0.858846	0.789302	0.934517	0.00041241
	15491-20	SL008437	CD248	Endosialin	Q9HCU0	57124	CD248	0.868927	0.803403	0.939796	0.00044433
	7953-20	SL018318	SLAF1	Signaling lymphocytic activation molecule	Q13291	6504	SLAMF1	1.14094	1.05977	1.22833	0.000462
	3035-80	SL004354	IL-19	Interleukin-19	Q9UHD0	29949	IL19	0.862416	0.793717	0.937061	0.00047422
	11277-23	SL014732	ATF6A	Cyclic AMP-dependent transcription factor ATF-6 alpha	P18850	22926	ATF6	0.857838	0.786717	0.935388	0.00051531
	9316-67	SL012843	WFDC1	WAP four-disulfide core domain protein 1	Q9HC57	58189	WFDC1	1.15821	1.06521	1.25933	0.00058335
	5691-2	SL008669	CRLD2	Cysteine-rich secretory protein LCCL domain-containing 2	Q9H0B8	83716	CRISPLD2	1.14349	1.059	1.23472	0.00061806
	2609-59	SL001777	Cystatin C	Cystatin-C	P01034	1471	CST3	1.16652	1.06801	1.27413	0.00062251
	15585-304	SL004460	fibulin 5	Fibulin-5	Q9UBX5	10516	FBLN5	1.14579	1.05958	1.23903	0.00064978
	2381-52	SL000319	C5	Complement C5	P01031	727	C5	1.15421	1.06266	1.25365	0.00067054			X
	4482-66	SL000321	C5b, 6 Complex	Complement C5b-C6 complex	P01031|P13671	729|727	C5|C6	1.15055	1.06103	1.24763	0.00069035			(X)
	5852-6	SL004783	S100A12	Protein S100-A12	P80511	6283	S100A12	1.13884	1.05616	1.22799	0.00072284
	2579-17	SL000527	MMP-9	Matrix metalloproteinase-9	P14780	4318	MMP9	1.14119	1.05661	1.23254	0.00077482	X
	6930-95	SL018043	SIA8F	Alpha-2,8-sialyltransferase 8F	P61647	338596	ST8SIA6	0.833045	0.748731	0.926854	0.00079305
	15441-6	SL008548	SAP3	Ganglioside GM2 activator	P17900	2760	GM2A	1.15452	1.06149	1.2557	0.00080134
	3364-76	SL006910	Cathepsin V	Cathepsin L2	O60911	1515	CTSV	0.856991	0.782886	0.938111	0.0008242
	2960-66	SL003192	Properdin	Properdin	P27918	5199	CFP	0.874924	0.808798	0.946456	0.00086078
	9869-28	SL004092	NF-kappa-B p105	Nuclear factor NF-kappa-B p105 subunit	P19838	4790	NFKB1	1.13657	1.05375	1.22589	0.00091207	X		X
	3045-72	SL002704	PTN	Pleiotrophin	P21246	5764	PTN	1.17693	1.06879	1.29602	0.0009239
	17366-6	SL010950	DCNL1	DCN1-like protein 1	Q96GG9	54165	DCUN1D1	0.875321	0.808878	0.947222	0.00094558
	13118-5	SL011888	SMOC1	SPARC-related modular calcium-binding protein 1	Q9H4F8	64093	SMOC1	1.14967	1.05825	1.24899	0.00096936
	6997-32	SL017971	RAB26	Ras-related protein Rab-26	Q9ULW5	25837	RAB26	1.13461	1.05255	1.22307	0.00097735
	19614-8	SL003164	Holo-TC I	Transcobalamin-1	P20061	6947	TCN1	1.14454	1.05626	1.24019	0.00097843
	2974-61	SL004855	contactin-1	Contactin-1	Q12860	1272	CNTN1	0.869907	0.800634	0.945175	0.00099552
	5755-29	SL011908	GIP	Gastric inhibitory polypeptide	P09681	2695	GIP	0.839452	0.756187	0.931887	0.00102487
	12759-47	SL004792	DRBP76	Interleukin enhancer-binding factor 3	Q12906	3609	ILF3	1.11761	1.04576	1.19438	0.0010379
	13434-172	SL008312	PARVA	Alpha-parvin	Q9NVD7	55742	PARVA	1.12148	1.04707	1.20117	0.00106315
	13697-51	SL007151	GPDA	Glycerol-3-phosphate dehydrogenase [NAD(+)], cytoplasmic	P21695	2819	GPD1	0.872699	0.804333	0.946877	0.00106982
	2201-17	SL000403	Endostatin	Endostatin	P39060	80781	COL18A1	1.1537	1.05871	1.25722	0.00110941
	13093-6	SL005430	SECTM1	Secreted and transmembrane protein 1	Q8WVN6	6398	SECTM1	1.12278	1.04725	1.20376	0.0011171
	4968-50	SL008099	CAPG	Macrophage-capping protein	P40121	822	CAPG	1.13687	1.05239	1.22814	0.00112994
	4763-31	SL004742	Afamin	Afamin	P43652	173	AFM	0.877532	0.811144	0.949353	0.00113409
	15516-12	SL005700	SAA-4	Serum amyloid A-4 protein	P35542	6291	SAA4	0.867943	0.796774	0.945468	0.00117593	X		X
	5701-81	SL001871	Tetranectin	Tetranectin	P05452	7123	CLEC3B	0.876884	0.809931	0.949372	0.00118664
	5008-51	SL001815	Mn SOD	Superoxide dismutase [Mn], mitochondrial	P04179	6648	SOD2	0.870786	0.800698	0.94701	0.00123052			X
	19631-13	SL014330	Kininostatin	Kininostatin	P01042	3827	KNG1	0.873833	0.80496	0.948598	0.00128258	X	X
	5129-12	SL005221	SREC-I	Scavenger receptor class F member 1	Q14162	8578	SCARF1	1.14011	1.05253	1.23498	0.001302
	2961-1	SL000048	Protein C	Vitamin K-dependent protein C	P04070	5624	PROC	0.876864	0.809213	0.950171	0.00133772		X
	3073-51	SL002508	IL-18 BPa	Interleukin-18-binding protein	O95998	10068	IL18BP	1.15331	1.05689	1.25853	0.00136396
	4471-50	SL008945	TGM3	Protein-glutamine gamma-glutamyltransferase E	Q08188	7053	TGM3	1.12393	1.04628	1.20734	0.00138127
	2765-4	SL021043	GDF-11/8	Growth/differentiation factor 11/8	O95390|O14793	2660|10220	MSTN|GDF11	0.87024	0.799184	0.947614	0.00138311
	6472-40	SL002545	GP100	Melanocyte protein PMEL	P40967	6490	PMEL	0.871605	0.801068	0.948353	0.00141486
	7244-16	SL008385	TM149	IGF-like family receptor 1	Q9H665	79713	IGFLR1	1.11268	1.04179	1.18839	0.00147741
	6027-31	SL012751	REL3	Relaxin-3	Q8WXF3	117579	RLN3	1.09753	1.03633	1.16235	0.00147799
	18392-19	SL021365	MAT2B	Methionine adenosyltransferase 2 subunit beta	Q9NZL9	27430	MAT2B	1.13514	1.04952	1.22776	0.00153608
	3554-24	SL004258	Adiponectin	Adiponectin	Q15848	9370	ADIPOQ	1.15103	1.05504	1.25575	0.00154507
	15487-164	SL006149	carboxylesterase, liver	Liver carboxylesterase 1	P23141	1066	CES1	0.873666	0.803589	0.949853	0.00154524
	16818-200	SL017488	CDCP1	CUB domain-containing protein 1	Q9H5V8	64866	CDCP1	1.13728	1.05013	1.23166	0.00156394
	4474-19	SL004070	Ubiquitin	Ubiquitin	P62979	6233	RPS27A	1.1155	1.04241	1.19372	0.00157005
	4971-1	SL008380	CATZ	Cathepsin Z	Q9UBR2	1522	CTSZ	1.1377	1.05022	1.23246	0.0015749
	7810-20	SL005573	C1QTNF5	Complement C1q tumor necrosis factor-related protein 5	Q9BXJ0	114902	C1QTNF5	0.879173	0.811528	0.952456	0.00161878
	3352-80	SL010288	Carbonic anhydrase 6	Carbonic anhydrase 6	P23280	765	CA6	0.875913	0.806595	0.951189	0.00163457
	8841-65	SL008847	CILP2	Cartilage intermediate layer protein 2	Q8IUL8	148113	CILP2	0.877334	0.808699	0.951795	0.00163991
	5618-50	SL007306	FAM3B	Protein FAM3B	P58499	54097	FAM3B	1.13203	1.04787	1.22296	0.00165359
	6525-17	SL012566	DUSP13	Dual specificity protein phosphatase 13 isoform A	Q6B8I1	51207	DUSP13	0.871866	0.800424	0.949684	0.00166898
	4588-1	SL011499	PH	Pancreatic hormone	P01298	5539	PPY	1.13523	1.04839	1.22925	0.0017842
	2851-63	SL000320	C5a	C5a anaphylatoxin	P01031	727	C5	1.13988	1.04998	1.23748	0.0017864			(X)
	4929-55	SL005102	SHBG	Sex hormone-binding globulin	P04278	6462	SHBG	1.14048	1.04996	1.2388	0.00183639
	8394-56	SL004559	RNase 2	Non-secretory ribonuclease	P10153	6036	RNASE2	1.09882	1.03544	1.16609	0.00187885
	2652-15	SL002506	suPAR	Urokinase plasminogen activator surface receptor	Q03405	5329	PLAUR	1.14983	1.05281	1.25579	0.0019069		X
	6556-5	SL012863	ENPP5	Ectonucleotide pyrophosphatase/phosphodiesterase family member 5	Q9UJA9	59084	ENPP5	0.893616	0.832139	0.959636	0.00198157
	12627-97	SL019821	ATG7	Ubiquitin-like modifier-activating enzyme ATG7	O95352	10533	ATG7	1.1189	1.04177	1.20174	0.00205004
	4982-54	SL004458	Elafin	Elafin	P19957	5266	PI3	1.14265	1.04967	1.24386	0.0020727
	6629-3	SL004532	HBD-1	Beta-defensin 1	P60022	1672	DEFB1	0.881008	0.812749	0.955	0.00207656
	6408-2	SL007288	INHBC	Inhibin beta C chain	P55103	3626	INHBC	0.886896	0.821587	0.957397	0.00210082
	2754-50	SL000312	C3	Complement C3	P01024	718	C3	0.88592	0.820012	0.957125	0.00213335	X		X
	6442-6	SL017445	BAGE3	B melanoma antigen 3	Q86Y29	85318	BAGE3	0.881334	0.812962	0.955456	0.00216966
	11109-56	SL025995	SVEP1:Sushi 15-18	Sushi, von Willebrand factor type A, EGF and pentraxin domain-containing protein 1:Sushi 15-18	Q4LDE5	79987	SVEP1	1.13929	1.04781	1.23877	0.00226168
	7898-29	SL018288	MDM1	Nuclear protein MDM1	Q8TC05	56890	MDM1	1.10087	1.035	1.17094	0.00226758
	14227-21	SL008040	MYL6B	Myosin light chain 6B	P14649	140465	MYL6B	1.12617	1.04339	1.21551	0.00228458
	13565-2	SL003760	p130	Retinoblastoma-like protein 2	Q08999	5934	RBL2	1.13172	1.045	1.22564	0.00234932
	4541-49	SL014092	CDON	Cell adhesion molecule-related/down-regulated by oncogenes	Q4KMG0	50937	CDON	0.87978	0.810016	0.955553	0.00237681
	17447-52	SL008544	SFRP4	Secreted frizzled-related protein 4	Q6FHJ7	6424	SFRP4	0.885074	0.817969	0.957685	0.00240714
	10428-1	SL018045	KI2S2	Killer cell immunoglobulin-like receptor 2DS2	P43631	100132285	KIR2DS2	1.12676	1.04305	1.21718	0.00244467
	19482-11	SL015184	HDHD3	Haloacid dehalogenase-like hydrolase domain-containing protein 3	Q9BSH5	81932	HDHD3	1.10736	1.03658	1.18298	0.00247815
	3055-54	SL003308	IL-4 sR	Interleukin-4 receptor subunit alpha	P24394	3566	IL4R	0.844818	0.75732	0.942426	0.0025028
	14054-17	SL004151	IL-15 Ra	Interleukin-15 receptor subunit alpha	Q13261	3601	IL15RA	1.14281	1.04796	1.24625	0.00253009
	7925-18	SL018348	CL070	Single-pass membrane and coiled-coil domain-containing protein 2	A6NFE2	341346	SMCO2	0.859802	0.779404	0.948494	0.00256346
	2654-19	SL001992	TNF sR-I	Tumor necrosis factor receptor superfamily member 1A	P19438	7132	TNFRSF1A	1.14426	1.0483	1.24899	0.00256394	X		X
	19584-33	SL003849	FGF9	Fibroblast growth factor 9	P31371	2254	FGF9	0.878024	0.806565	0.955814	0.00266948
	15483-377	SL005368	Agrin	Agrin	O00468	375790	AGRN	0.882304	0.81303	0.957481	0.00268675
	9177-6	SL007306	FAM3B	Protein FAM3B	P58499	54097	FAM3B	1.13764	1.04548	1.23794	0.00277377
	4148-49	SL002755	PAPP-A	Pappalysin-1	Q13219	5069	PAPPA	1.14028	1.04629	1.24271	0.00277984
	9233-71	SL004468	TFPI -2	Tissue factor pathway inhibitor 2	P48307	7980	TFPI2	1.11506	1.03822	1.19758	0.00279393
	16913-8	SL008937	RNT2	Ribonuclease T2	O00584	8635	RNASET2	1.13185	1.0428	1.22851	0.00305198
	8036-75	SL018408	FSHB	Follitropin subunit beta	P01225	2488	FSHB	0.860288	0.778517	0.950648	0.00314481
	17702-53	SL000606	UGT 1A1	UDP-glucuronosyltransferase 1-1	P22309	54658	UGT1A1	1.09392	1.03061	1.16112	0.00316405
	14133-93	SL000145	IL-1 sRII	Interleukin-1 receptor type 2	P27930	7850	IL1R2	0.8834	0.813519	0.959284	0.00319166	X
	151 proteins (155 targets), statistically significant at a False Discovery Rate 10%, that were used in Ingegrated Pathway Analysis (IPA). Proteins belonging to the three top IPA pathways are checked. Mulitple targets for the same protein are marked with X for the top entry and (X) for the others.

## Sheet: Table S9
	Supplementary Table 9 Mendelian randomization data of the causal associations between circulating proteins and fractures at any bone site and eBMD.
			eBMD					Fracture
	Gene	Method	Instrument	Beta	SE	P value		Instrument	Beta	SE	OR	lci	uci	95% CI	P value
	Primary analyses using genetic instruments from the deCODE data set
	CD14	IVW	2	-0.0261653	0.018455	0.156252		2	0.0440422	0.0485962	1.04503	0.950083	1.14946	(0.95 - 1.15)	0.364782
	CHGB	Wald-Ratio	1	-0.0118164	0.0258092	0.64707		1	-0.108163	0.17551	0.897481	0.63625	1.26597	(0.64 - 1.27)	0.53771
	CHRDL1	Wald-Ratio	1	0.0619274	0.0106983	7.1e-09
	CXCL12	IVW	2	-0.0289989	0.0507819	0.567967		3	-0.0471182	0.0843971	0.953975	0.808531	1.12558	(0.81 - 1.13)	0.576645
	CXCL12	WMedian						3	-0.049601	0.102922	0.951609	0.777767	1.16431	(0.78 - 1.16)	0.629857
	CXCL12	Wmode						3	-0.0563881	0.120749	0.945172	0.745981	1.19755	(0.75 - 1.20)	0.686443
	CXCL12	Egger						3	0.0623248	0.794828	1.06431	0.224128	5.05404	(0.22 - 5.05)	0.950183
	CXCL12	Egger-intercept						3	-0.00710099	0.0512792	0.992924	0.897979	1.09791	(0.90 - 1.10)	0.9124
	DLK2	Wald-Ratio	1	-0.0198175	0.011359	0.0810445		1	0.00487013	0.0503247	1.00488	0.910496	1.10905	(0.91 - 1.11)	0.922906
	EFEMP1	IVW	2	0.00109995	0.0282629	0.968955		2	-0.1015	0.0466178	0.903482	0.824589	0.989922	(0.82 - 0.99)	0.0294605
	EGFR	IVW	3	0.000633981	0.0312694	0.983824		3	0.0733223	0.099527	1.07608	0.885369	1.30786	(0.89 - 1.31)	0.4613
	EGFR	WMedian	3	-0.0132929	0.0174193	0.445395		3	0.0706941	0.0711713	1.07325	0.933512	1.23391	(0.93 - 1.23)	0.320567
	EGFR	Wmode	3	-0.0254195	0.0165531	0.26441		3	0.169362	0.082731	1.18455	1.00724	1.39308	(1.01 - 1.39)	0.177237
	EGFR	Egger	3	-0.000833547	0.208194	0.997451		3	0.238147	0.640466	1.2689	0.361618	4.45248	(0.36 - 4.45)	0.773369
	EGFR	Egger-intercept	3	0.00013584	0.0188315	0.995408		3	-0.015254	0.0579194	0.984862	0.879171	1.10326	(0.88 - 1.10)	0.836058
	GDF15	IVW	6	0.0135461	0.0100476	0.177599		3	0.0409662	0.0346977	1.04182	0.973321	1.11513	(0.97 - 1.12)	0.237738
	GDF15	WMedian	6	0.0145604	0.00531805	0.00618307		3	0.0455098	0.0233356	1.04656	0.999772	1.09554	(1.00 - 1.10)	0.0511482
	GDF15	Wmode	6	0.0162385	0.00529279	0.0278457		3	0.0464155	0.0257109	1.04751	0.99603	1.10165	(1.00 - 1.10)	0.212788
	GDF15	Egger	6	0.00231322	0.0195348	0.911447		3	0.0576394	0.0728166	1.05933	0.918438	1.22184	(0.92 - 1.22)	0.573733
	GDF15	Egger-intercept	6	0.00354509	0.00517312	0.530812		3	-0.00478798	0.0159706	0.995223	0.964553	1.02687	(0.96 - 1.03)	0.81457
	GHR	IVW	3	-0.0622506	0.0124776	6.06956e-07		2	0.0432781	0.0421007	1.04423	0.961521	1.13405	(0.96 - 1.13)	0.303966
	GHR	WMedian	3	-0.0643705	0.00989662	7.80609e-11
	GHR	Wmode	3	-0.067766	0.0104448	0.0229417
	GHR	Egger	3	-0.107562	0.0253465	0.147329
	GHR	Egger-intercept	3	0.0083087	0.0043338	0.306071
	GLTPD2	IVW	3	0.000992962	0.00738952	0.893107		4	0.0603123	0.037672	1.06217	0.986566	1.14356	(0.99 - 1.14)	0.10938
	GLTPD2	WMedian	3	0.000284996	0.00791453	0.971275		4	0.0550432	0.0389139	1.05659	0.978996	1.14033	(0.98 - 1.14)	0.15722
	GLTPD2	Wmode	3	0.000176559	0.00849044	0.985297		4	0.0549441	0.0405676	1.05648	0.975731	1.14391	(0.98 - 1.14)	0.268596
	GLTPD2	Egger	3	-0.00747592	0.0201904	0.774243		4	0.0338106	0.077208	1.03439	0.889125	1.20338	(0.89 - 1.20)	0.704203
	GLTPD2	Egger-intercept	3	0.00155741	0.00345537	0.730421		4	0.00399964	0.0101711	1.00401	0.984191	1.02422	(0.98 - 1.02)	0.732103
	IGFBP2	Wald-Ratio	1	0.0129192	0.0447605	0.772865		1	0.419014	0.18838	1.52046	1.05105	2.19952	(1.05 - 2.20)	0.0261283
	ITIH3	IVW	4	0.00797402	0.00487414	0.101843		4	0.0120685	0.0243505	1.01214	0.96497	1.06162	(0.96 - 1.06)	0.620165
	ITIH3	WMedian	4	0.00795291	0.00550489	0.148542		4	0.0157288	0.0245223	1.01585	0.968182	1.06587	(0.97 - 1.07)	0.521256
	ITIH3	Wmode	4	0.00692426	0.00582034	0.319749		4	0.0213999	0.0261618	1.02163	0.970565	1.07538	(0.97 - 1.08)	0.473289
	ITIH3	Egger	4	0.00542923	0.00976627	0.634158		4	0.0471243	0.0494306	1.04825	0.951458	1.15489	(0.95 - 1.15)	0.441031
	ITIH3	Egger-intercept	4	0.00112143	0.0034566	0.7764		4	-0.00834612	0.0102414	0.991689	0.971981	1.0118	(0.97 - 1.01)	0.500718
	LCN2	Wald-Ratio	1	-0.0567673	0.0280869	0.0432662		1	-0.0700844	0.124594	0.932315	0.730308	1.1902	(0.73 - 1.19)	0.573775
	MMP12	IVW	6	0.00659037	0.00515454	0.201053		4	-0.0083616	0.0342101	0.991673	0.92736	1.06045	(0.93 - 1.06)	0.806906
	MMP12	WMedian	6	0.00989067	0.00450989	0.0282995		4	-0.0162723	0.0200116	0.983859	0.946017	1.02322	(0.95 - 1.02)	0.416136
	MMP12	Wmode	6	0.0102149	0.00492896	0.0929534		4	-0.0200621	0.0206594	0.980138	0.941242	1.02064	(0.94 - 1.02)	0.403131
	MMP12	Egger	6	0.00966129	0.00778427	0.282372		4	-0.0521369	0.0302104	0.949199	0.894626	1.0071	(0.89 - 1.01)	0.226527
	MMP12	Egger-intercept	6	-0.00122964	0.00218647	0.603874		4	0.0175218	0.00798251	1.01768	1.00188	1.03372	(1.00 - 1.03)	0.159367
	NDST1	IVW	2	-0.000188328	0.0131394	0.988564		2	0.06984	0.0575505	1.07234	0.957951	1.20038	(0.96 - 1.20)	0.224922
	RET	IVW	3	0.0040468	0.00569006	0.476957		3	-0.0126727	0.0253827	0.987407	0.939486	1.03777	(0.94 - 1.04)	0.617592
	RET	WMedian	3	0.00641174	0.0056329	0.255009		3	-0.0135077	0.0259201	0.986583	0.937713	1.038	(0.94 - 1.04)	0.602278
	RET	Wmode	3	0.00655069	0.00603107	0.390889		3	-0.013286	0.0277307	0.986802	0.934598	1.04192	(0.93 - 1.04)	0.679132
	RET	Egger	3	0.0073931	0.00991244	0.592032		3	-0.0182083	0.0442366	0.981957	0.900404	1.0709	(0.90 - 1.07)	0.751416
	RET	Egger-intercept	3	-0.000837035	0.00203027	0.751053		3	0.00137437	0.0089952	1.00138	0.983875	1.01919	(0.98 - 1.02)	0.903478
	RSPO1	IVW	3	0.00892228	0.0130688	0.494787		2	0.0193465	0.0492305	1.01953	0.925755	1.12281	(0.93 - 1.12)	0.694336
	RSPO1	WMedian	3	0.00470745	0.00895216	0.598996
	RSPO1	Wmode	3	0.00399704	0.00877468	0.693411
	RSPO1	Egger	3	0.0101758	0.0348274	0.819031
	RSPO1	Egger-intercept	3	-0.000420444	0.0099044	0.972992
	SERPINA3	IVW	4	0.000688703	0.00666267	0.917671		3	0.00347486	0.0307206	1.00348	0.944842	1.06576	(0.94 - 1.07)	0.909942
	SERPINA3	WMedian	4	0.00185361	0.00697097	0.790313		3	-0.00110523	0.0322225	0.998895	0.93776	1.06402	(0.94 - 1.06)	0.972638
	SERPINA3	Wmode	4	0.00162218	0.00666799	0.823475		3	-0.00207973	0.0311612	0.997922	0.938797	1.06077	(0.94 - 1.06)	0.952859
	SERPINA3	Egger	4	0.00183426	0.0107776	0.880518		3	-0.0198027	0.0822023	0.980392	0.834503	1.15179	(0.83 - 1.15)	0.849505
	SERPINA3	Egger-intercept	4	-0.000289163	0.00213835	0.904814		3	0.00622164	0.0195078	1.00624	0.968493	1.04546	(0.97 - 1.05)	0.803455
	SPON1	IVW	3	-0.0108889	0.0082067	0.184566		2	-0.0207104	0.0282361	0.979503	0.926767	1.03524	(0.93 - 1.04)	0.46327
	SPON1	WMedian	3	-0.0111858	0.00651795	0.0861352
	SPON1	Wmode	3	-0.0127022	0.00668337	0.197734
	SPON1	Egger	3	-0.00723069	0.0479371	0.904693
	SPON1	Egger-intercept	3	-0.000945383	0.0120221	0.950041
	WFDC2	Wald-Ratio	1	-0.0502231	0.0316539	0.112596		1	0.028972	0.140187	1.0294	0.782083	1.35491	(0.78 - 1.35)	0.83627
	Replication analyses using genetic instruments from the Fenland data set
	CD14	IVW	2	-0.0201111	0.0131142	0.125146		2	0.0295715	0.0328365	1.03001	0.96581	1.09848	(0.97 - 1.10)	0.367819
	CHRDL1	Wald-Ratio	1	0.044058	0.00761125	7.1e-09
	DLK2	Wald-Ratio	1	-0.0224262	0.0118902	0.0592797		1	0.00515169	0.0532341	1.00516	0.905573	1.11571	(0.91 - 1.12)	0.922906
	EFEMP1	Wald-Ratio	1	-0.0113709	0.00830418	0.170906		1	-0.0512723	0.0368401	0.95002	0.88384	1.02115	(0.88 - 1.02)	0.163997
	EGFR	IVW	2	-0.0049114	0.0177006	0.781419		2	0.0741221	0.166273	1.07694	0.77742	1.49185	(0.78 - 1.49)	0.655753
	GDF15	IVW	3	0.0244223	0.0101052	0.0156573		2	0.0319154	0.0279878	1.03243	0.977321	1.09065	(0.98 - 1.09)	0.254147
	GDF15	WMedian	3	0.0214914	0.00520131	3.59735e-05
	GDF15	Wmode	3	0.0207955	0.00516035	0.0564163
	GDF15	Egger	3	0.00404222	0.0407596	0.937071
	GDF15	Egger-intercept	3	0.0070071	0.0133222	0.691743
	GHR	Wald-Ratio	1	-0.0563408	0.008332	1.36123e-11		1	0.029165	0.0371554	1.02959	0.95728	1.10737	(0.96 - 1.11)	0.432485
	GLTPD2	IVW	3	0.00234895	0.00655162	0.719947		2	-0.00107325	0.0325537	0.998927	0.937181	1.06474	(0.94 - 1.06)	0.9737
	GLTPD2	WMedian	3	0.000411206	0.00644252	0.949108
	GLTPD2	Wmode	3	0.000263043	0.00702194	0.973521
	GLTPD2	Egger	3	0.00979432	0.0184779	0.68971
	GLTPD2	Egger-intercept	3	-0.00181452	0.00417884	0.739209
	ITIH3	IVW	2	0.0190248	0.0105147	0.070396		2	0.0302081	0.0227331	1.03067	0.985754	1.07763	(0.99 - 1.08)	0.183908
	LMAN2	Wald-Ratio	1	0.0100362	0.0149402	0.501739		1	-0.030837	0.0653451	0.969634	0.85307	1.10212	(0.85 - 1.10)	0.636991
	MMP12	IVW	3	0.00158424	0.0041483	0.702535		2	-0.0251149	0.0182756	0.975198	0.940884	1.01076	(0.94 - 1.01)	0.169371
	MMP12	WMedian	3	0.0019965	0.0041757	0.632562
	MMP12	Wmode	3	0.00291891	0.00396094	0.53789
	MMP12	Egger	3	0.0179552	0.0127206	0.392402
	MMP12	Egger-intercept	3	-0.00986681	0.00726711	0.404138
	NDST1	IVW	2	-0.00681145	0.0244637	0.780681		2	0.0445724	0.0414131	1.04558	0.964064	1.13399	(0.96 - 1.13)	0.281799
	RET	IVW	3	0.00343781	0.00428537	0.422426		3	-0.0077306	0.0247929	0.992299	0.945232	1.04171	(0.95 - 1.04)	0.755187
	RET	WMedian	3	0.00359596	0.00450296	0.424536		3	-0.00506895	0.0267079	0.994944	0.944201	1.04841	(0.94 - 1.05)	0.849472
	RET	Wmode	3	0.00363643	0.00488497	0.534209		3	-0.00380061	0.025689	0.996207	0.947289	1.04765	(0.95 - 1.05)	0.895953
	RET	Egger	3	0.00358735	0.0115288	0.807952		3	0.000438397	0.0409913	1.00044	0.923205	1.08413	(0.92 - 1.08)	0.993192
	RET	Egger-intercept	3	-4.69394e-05	0.0033593	0.991105		3	-0.0026257	0.0104924	0.997378	0.977076	1.0181	(0.98 - 1.02)	0.843893
	RSPO1	IVW	2	0.0144224	0.0205429	0.482642
	RSPO1	Wald-Ratio						1	0.0230497	0.0475768	1.02332	0.932206	1.12333	(0.93 - 1.12)	0.628051
	SERPINA3	IVW	4	-0.0045704	0.0130752	0.726678		3	0.00219355	0.0193672	1.0022	0.964866	1.04097	(0.96 - 1.04)	0.909823
	SERPINA3	WMedian	4	-0.000546125	0.00468689	0.907239		3	-0.000306965	0.0200866	0.999693	0.9611	1.03984	(0.96 - 1.04)	0.987807
	SERPINA3	Wmode	4	5.35738e-05	0.00474996	0.991709		3	-0.000799078	0.0202269	0.999201	0.960363	1.03961	(0.96 - 1.04)	0.972076
	SERPINA3	Egger	4	0.0132651	0.0306475	0.707343		3	-0.0102006	0.0481995	0.989851	0.90062	1.08792	(0.90 - 1.09)	0.86723
	SERPINA3	Egger-intercept	4	-0.00719951	0.0108971	0.576739		3	0.00537936	0.0181439	1.00539	0.970268	1.04179	(0.97 - 1.04)	0.816509
	SPON1	IVW	2	-0.00816819	0.00795966	0.304798		2	-0.0154661	0.0222864	0.984653	0.942568	1.02862	(0.94 - 1.03)	0.487703
	eBMD = estimated bone minertal density, SE = standard error, CI = confidence interval, IVW = inverse-variance weighted, Wmedian = weighted median, Wmode = weighted mode.
